# Supplementary material for: Induction of epithelial-mesenchymal transition (EMT) by Beclin 1 knockdown via posttranscriptional upregulation of ZEB1 in thyroid cancer cells
Source: Oncotarget. 2016 Sep 23;7(43):70364–77. doi: 10.18632/oncotarget.12217 (PMC5342558; doi:10.18632/oncotarget.12217)
Supplement: Supplementary file 2 [file oncotarget-07-70364-s002.xls]

## Sheet: upregulated mRNAs
			Fold change	P-value	ForeGround						ForeGround-BackGround								Normalized								CV-value
Gene Symbol	Gene Title	RefSeq Transcript ID	I vs II	I vs II	II1	II2	II3	I1	I2	I3	II1	II2	II3	I1	I2	I3	Mean of II group	Mean of I group	II1	II2	II3	I1	I2	I3	Mean of II group	Mean of I group	II group	I group
DHRS2	dehydrogenase/reductase (SDR family) member 2	NM_005794 /// NM_182908	2.6185	0.131572	302.5	175	263	617	302	937.5	245	122	184.5	582.5	253.5	895	183.833	577	0.630631	0.33795	0.543446	1.3787	0.560221	2.02032	0.504009	1.31975	0.298155	0.554524
MMP1	matrix metallopeptidase 1 (interstitial collagenase)	NM_001145938 /// NM_002421	18.9821	0.0871177	64	56.5	83.5	178.5	70	141.5	3	3	5.5	144	21	99.5	3.83333	88.1667	0.00772201	0.00831025	0.0162003	0.340828	0.0464088	0.224605	0.0107442	0.203947	0.440636	0.727113
IFI27	interferon, alpha-inducible protein 27	NM_001130080 /// NM_005532	2.88517	0.00140507	130	84.5	136.5	223.5	233	221	72	30	56.5	189	184.5	177	52.8333	183.5	0.185328	0.0831025	0.166421	0.447337	0.407735	0.399549	0.144951	0.418207	0.375231	0.0611123
IL24	interleukin 24	NM_001185156 /// NM_001185157 /// NM_001185158 /// NM_006850	2.29937	0.0418015	341	235.5	208	624.5	412.5	695.5	280	180.5	127.5	590	363.5	651.5	196	535	0.720721	0.5	0.375552	1.39645	0.803315	1.47065	0.532091	1.22347	0.328529	0.298948
CPVL	carboxypeptidase, vitellogenic-like	NM_019029 /// NM_031311	3.96393	0.0297512	85.5	68.5	88	116	92.5	137	24.5	13	9	81	43	93.5	15.5	72.5	0.0630631	0.0360111	0.0265096	0.191716	0.0950276	0.211061	0.0418612	0.165935	0.453067	0.374632
BEX1	brain expressed, X-linked 1	NM_018476	3.33398	0.203321	196	159.5	86.5	323	139	615	134.5	104.5	5	288	88.5	572	81.3333	316.167	0.346203	0.289474	0.0147275	0.681657	0.19558	1.2912	0.216802	0.722811	0.81773	0.759488
IL11	interleukin 11	NM_000641	2.16322	0.361175	64	115	77.5	105.5	48.5	126	0.5	57.5	-10	69.5	-5	81	16	48.5	0.001287	0.15928	N/A	0.164497	N/A	0.182844	0.0802834	0.173671	1.39154	0.0747013
RAP1A	RAP1A, member of RAS oncogene family	NM_001010935 /// NM_002884	2.59036	0.114056	1114.5	591.5	296	1613.5	1181.5	2843	1054.5	539.5	217.5	1579	1133	2800	603.833	1837.33	2.71429	1.49446	0.640648	3.73728	2.50387	6.32054	1.61646	4.18723	0.644733	0.465156
ZEB1	zinc finger E-box binding homeobox 1	NM_001128128 /// NM_001174093 /// NM_001174094 /// NM_001174095 /// NM_001174096	22.5826	0.0208201	65	53.5	82.5	166.5	46.5	147	6	-1	3	132	-2	104.5	2.66667	78.1667	0.015444	N/A	0.00883652	0.312426	N/A	0.235892	0.0121403	0.274159	0.384852	0.197396
ALOX5AP	arachidonate 5-lipoxygenase-activating protein	NM_001629	27.6638	0.228555	64.5	63	58.5	313.5	52	302	2	9	-20.5	278	3	258.5	-3.16667	179.833	0.00514801	0.0249307	N/A	0.657988	0.00662983	0.583521	0.0150394	0.416046	0.930126	0.856911
NNMT	nicotinamide N-methyltransferase	NM_006169	7.05271	0.183937	75.5	72	74	102.5	130.5	255.5	14	14.5	-9	67	77.5	211	6.5	118.5	0.036036	0.0401662	N/A	0.15858	0.171271	0.476298	0.0381011	0.268716	0.0766505	0.669416
SH3BGRL	SH3 domain binding glutamic acid-rich protein like	NM_003022	2.57181	0.128731	69	63	117.5	125.5	86.5	112	12.5	10.5	39	91.5	36.5	69	20.6667	65.6667	0.032175	0.0290859	0.114875	0.216568	0.080663	0.155756	0.0587119	0.150996	0.828844	0.450857
CCL20	chemokine (C-C motif) ligand 20	NM_001130046 /// NM_004591	3.02803	0.136883	140.5	118	128	340.5	116.5	360.5	78	65	49	306.5	67.5	317	64	230.333	0.200772	0.180055	0.14433	0.725444	0.149171	0.715576	0.175052	0.530064	0.163104	0.622377
EPDR1	ependymin related protein 1 (zebrafish)	NM_017549	2.10158	0.122547	839.5	995.5	222	1565.5	1086.5	2107	778.5	941	143	1531	1036.5	2064.5	620.833	1544	2.00386	2.60665	0.421208	3.62367	2.29061	4.66027	1.67724	3.52485	0.672974	0.337013
COL4A5	collagen, type IV, alpha 5	NM_000495 /// NM_033380	19.9657	0.0466356	62.5	65	66.5	131	50	196.5	1.5	9	-13.5	96	0	154	-1	83.3333	0.003861	0.0249307	N/A	0.227219	N/A	0.34763	0.0143959	0.287424	1.03492	0.296229
DKFZP434L187	Hypothetical LOC26082	NR_026771	3.22829	0.0240739	118	79.5	93	144.5	140.5	189	56.5	23.5	11	109	89	146	30.3333	114.667	0.145431	0.065097	0.0324006	0.257988	0.196685	0.329571	0.0809762	0.261415	0.718289	0.25442
GJA1	gap junction protein, alpha 1, 43kDa	NM_000165	61.8358	0.127394	62	56.5	83	500.5	75	312.5	4.5	3.5	2.5	466.5	25.5	270.5	3.5	254.167	0.011583	0.00969529	0.00736377	1.10414	0.0563536	0.610609	0.00954736	0.590368	0.221371	0.887899
SHCBP1	SHC SH2-domain binding protein 1	NM_024745	3.10286	0.030075	66.5	60	89	67	67.5	69	6	5	8.5	31.5	16.5	25.5	6.5	24.5	0.015444	0.0138504	0.0250368	0.0745562	0.0364641	0.0575621	0.0181104	0.0561941	0.334124	0.339588
SIPA1L2	signal-induced proliferation-associated 1 like 2	NM_020808	67.6834	0.346869	58.5	54	79	277.5	70.5	90	0.5	0	2	242.5	20.5	48.5	0.833333	103.833	0.001287	N/A	0.00589102	0.573964	0.0453039	0.109481	0.00358901	0.242916	0.907083	1.18759
CHI3L1	chitinase 3-like 1 (cartilage glycoprotein-39)	NM_001276	11.8889	0.227536	66.5	55.5	70	103.5	53.5	129.5	7	1	-9.5	68.5	4.5	88	-0.5	53.6667	0.018018	0.00277008	N/A	0.16213	0.00994475	0.198646	0.0103941	0.123574	1.03732	0.809921
LIFR	leukemia inhibitory factor receptor alpha	NM_001127671 /// NM_002310	2.4647	0.133695	71	70	112.5	67.5	107	109.5	-1.5	7	22	29	48.5	60	9.16667	45.8333	N/A	0.0193906	0.0648012	0.0686391	0.107182	0.13544	0.0420959	0.103754	0.762786	0.323191
PTPRN2	protein tyrosine phosphatase, receptor type, N polypeptide 2	NM_002847 /// NM_130842 /// NM_130843	45.5908	0.270544	73	62.5	70	203	89.5	83.5	1	2	-22	166	35	37.5	-6.33333	79.5	0.002574	0.00554017	N/A	0.392899	0.0773481	0.0846501	0.00405708	0.184966	0.516971	0.973762
GAS2L3	Growth arrest-specific 2 like 3	NM_174942	3.49361	0.0176946	123.5	185	157	303.5	367.5	508.5	50	126	68	266.5	313	463.5	81.3333	347.667	0.1287	0.34903	0.200295	0.630769	0.691713	1.04628	0.226008	0.789586	0.497297	0.284172
SHISA2	shisa homolog 2 (Xenopus laevis)	NM_001007538	3.59333	0.164418	81	64	83.5	68.5	71	97	10	6	-7	31	17	52	3	33.3333	0.02574	0.0166205	N/A	0.0733728	0.0375691	0.117381	0.0211803	0.0761078	0.304457	0.525261
CPNE8	copine VIII	NM_153634	6.75578	0.217736	66.5	67	94	136.5	102	67.5	-6	8.5	5	99	47	22	2.5	56	N/A	0.0235457	0.0147275	0.23432	0.103867	0.0496614	0.0191366	0.129283	0.325835	0.734176
CMPK2	cytidine monophosphate (UMP-CMP) kinase 2, mitochondrial	NM_207315	3.88815	0.128134	62.5	73	89	71	75	97	-2.5	13.5	1	34	20	49	4	34.3333	N/A	0.0373961	0.00294551	0.0804734	0.0441989	0.110609	0.0201708	0.0784272	1.2077	0.423992
PBX1	pre-B-cell leukemia homeobox 1	NM_002585	3.45012	0.0170428	342.5	478.5	287.5	968.5	1180.5	1712	276	416.5	198	931	1124	1664	296.833	1239.67	0.710425	1.15374	0.583211	2.20355	2.48398	3.75621	0.815792	2.81458	0.367133	0.293984
SSX1	synovial sarcoma, X breakpoint 1	NM_005635	6.37041	0.0549768	80	63.5	114.5	185.5	120.5	118.5	13	1	22.5	147.5	65.5	70.5	12.1667	94.5	0.033462	0.00277008	0.0662739	0.349112	0.144751	0.159142	0.0341687	0.217669	0.929442	0.524011
CTAG2	cancer/testis antigen 2	NM_020994 /// NM_172377	4.39555	0.00168216	88.5	100	130	190.5	272.5	258.5	22	42.5	44	154.5	220	214.5	36.1667	196.333	0.0566281	0.117729	0.129602	0.36568	0.486188	0.484199	0.10132	0.445356	0.386467	0.15495
AURKA	aurora kinase A	NM_003600 /// NM_198433 /// NM_198434 /// NM_198435 /// NM_198436 /// NM_198437	3.29571	0.0206835	262.5	187.5	226.5	454	890	605.5	193	124.5	134.5	416	831.5	557	150.667	601.5	0.496782	0.344875	0.396171	0.984615	1.83757	1.25734	0.41261	1.35984	0.187287	0.320345
SGOL2	shugoshin-like 2 (S. pombe)	NM_001160033 /// NM_001160046 /// NM_152524	5.49073	0.183322	76.5	73	70.5	77.5	55.5	149.5	10	12	-20	40.5	-0.5	101	0.666667	47	0.02574	0.033241	N/A	0.095858	N/A	0.227991	0.0294905	0.161924	0.179854	0.577011
RRM2	ribonucleotide reductase M2	NM_001034 /// NM_001165931	2.57777	0.0113343	139.5	143.5	167.5	323.5	272	245.5	70.5	80	73	285	214	197.5	74.5	232.167	0.181467	0.221607	0.215022	0.674556	0.472928	0.445824	0.206032	0.531103	0.104484	0.235305
FBXO5	F-box protein 5	NM_001142522 /// NM_012177	2.9041	0.0681667	209	608.5	190	1156	668	1062.5	140.5	545.5	99	1118	609.5	1015.5	261.667	914.333	0.361647	1.51108	0.291605	2.64615	1.34696	2.29233	0.721444	2.09515	0.949125	0.320582
FN1	fibronectin 1	NM_002026 /// NM_054034 /// NM_212474 /// NM_212476 /// NM_212478 /// NM_212482	3.8986	0.270552	79	75	84	132.5	64	142.5	12.5	17.5	-3	96	10.5	98	9	68.1667	0.032175	0.0484765	N/A	0.227219	0.0232044	0.221219	0.0403257	0.157214	0.285843	0.738449
LAIR2	leukocyte-associated immunoglobulin-like receptor 2	NM_002288 /// NM_021270	3.43287	0.00395397	331.5	446	331	1114	1172	1570.5	265	385.5	242	1077	1116.5	1523	297.5	1238.83	0.682111	1.06787	0.712813	2.54911	2.4674	3.43792	0.82093	2.81815	0.261172	0.19101
C11orf82	chromosome 11 open reading frame 82	NM_145018	4.82011	0.0561336	72	75.5	89.5	108.5	88	86	7	14	3.5	71.5	32	37	8.16667	46.8333	0.018018	0.0387812	0.0103093	0.169231	0.0707182	0.0835214	0.0223695	0.107823	0.65832	0.496777
FABP5	fatty acid binding protein 5 (psoriasis-associated)	NM_001444	3.5889	0.45978	79	72	85.5	123	68.5	63.5	7.5	10.5	-6	85	10.5	16	4	37.1667	0.019305	0.0290859	N/A	0.201183	0.0232044	0.0361174	0.0241954	0.0868351	0.285843	1.14284
KHDRBS3	KH domain containing, RNA binding, signal transduction associated 3	NM_006558	4.4688	0.375827	71.5	72	80.5	112	67.5	67	2	11.5	-12	74.5	11	21	0.5	35.5	0.00514801	0.031856	N/A	0.176331	0.0243094	0.0474041	0.018502	0.0826816	1.02072	0.990801
ARHGAP6	Rho GTPase activating protein 6	NM_006125 /// NM_013423 /// NM_013427	2.40142	0.0613596	252	418.5	278	448.5	978	877.5	186	361	190.5	412	924	833.5	245.833	723.167	0.478764	1	0.561119	0.975148	2.04199	1.88149	0.679961	1.63288	0.412088	0.352283
IKBIP	IKBKB interacting protein	NM_153687 /// NM_201612 /// NM_201613	2.33653	0.0465046	273.5	475	200.5	610	684.5	911	207	417	111.5	574	631	867.5	245.167	690.833	0.532819	1.15512	0.328424	1.35858	1.39448	1.95824	0.672122	1.57043	0.640651	0.214164
CCL5	chemokine (C-C motif) ligand 5	NM_002985	2.3531	0.187871	420	471.5	229.5	372	931.5	1436.5	358.5	416.5	145	336.5	881	1394.5	306.667	870.667	0.92278	1.15374	0.427099	0.79645	1.94696	3.14786	0.834539	1.96376	0.44488	0.598747
PGBD5	piggyBac transposable element derived 5	NM_024554	3.83394	0.299337	59.5	57	97	86.5	56	78.5	0	1.5	11.5	51.5	5.5	37.5	4.33333	31.5	N/A	0.00415512	0.0338733	0.121893	0.0121547	0.0846501	0.0190142	0.0728994	1.10517	0.765508
MCC	mutated in colorectal cancers	NM_001085377 /// NM_002387	2.0143	0.0783182	125	235	166	222	365.5	329.5	61.5	177.5	79.5	186.5	313.5	286.5	106.167	262.167	0.158301	0.49169	0.234168	0.44142	0.692818	0.646727	0.29472	0.593655	0.59293	0.225448
PAEP	progestagen-associated endometrial protein	NM_001018049 /// NM_002571	3.63173	0.00673596	112.5	167.5	141	354	311	432	52	111.5	56.5	319	260.5	390.5	73.3333	323.333	0.133848	0.308864	0.166421	0.75503	0.575691	0.88149	0.203045	0.737403	0.458414	0.208379
PSRC1	proline/serine-rich coiled-coil 1	NM_001005290 /// NM_001032291 /// NM_032636	2.28509	0.318434	127	413.5	96	710.5	275	331.5	68.5	358.5	13	676	227	291.5	146.667	398.167	0.176319	0.993075	0.0382916	1.6	0.501657	0.658014	0.402562	0.91989	1.28188	0.645901
EXO1	exonuclease 1	NM_003686 /// NM_006027 /// NM_130398	2.06943	0.0760741	97.5	169.5	118.5	180.5	192	220.5	35.5	113.5	36.5	145	141.5	180	61.8333	155.5	0.0913771	0.314404	0.107511	0.343195	0.312707	0.406321	0.171098	0.354074	0.726891	0.134846
CASC5	cancer susceptibility candidate 5	NM_144508 /// NM_170589	2.27562	0.138821	222	380	139	720	374	495	163.5	323.5	55.5	685.5	325	455.5	180.833	488.667	0.420849	0.896122	0.163476	1.62249	0.718232	1.02822	0.493482	1.12298	0.753187	0.409192
NEIL3	nei endonuclease VIII-like 3 (E. coli)	NM_018248	3.59902	0.367457	69.5	183.5	83	598	113	296.5	10	128	-1.5	564	63.5	256	45.5	294.5	0.02574	0.354571	N/A	1.33491	0.140331	0.577878	0.190155	0.684374	1.22278	0.883097
HJURP	Holliday junction recognition protein	NM_018410	2.09943	0.36597	214	601.5	124.5	612.5	241.5	1134	155	546.5	38.5	577	191	1092.5	246.667	620.167	0.39897	1.51385	0.113402	1.36568	0.422099	2.46614	0.675408	1.41797	1.09566	0.721469
FGFBP1	fibroblast growth factor binding protein 1	NM_005130	5.37513	0.0630801	93	142.5	90	403.5	166	381	32.5	87.5	9	369	115.5	339.5	43	274.667	0.0836551	0.242382	0.0265096	0.873373	0.255249	0.766366	0.117516	0.631662	0.951778	0.522978
LHFP	lipoma HMGIC fusion partner	NM_005780	5.64579	0.0427794	80	208.5	89	608	304	438.5	21.5	153	7	574	255	398.5	60.5	409.167	0.0553411	0.423823	0.0206186	1.35858	0.563536	0.899549	0.166594	0.940555	1.34124	0.424329
FBN2	fibrillin 2	NM_001999	13.9962	0.225643	74	59	79.5	99.5	68.5	315.5	15	6	1	64.5	20	273.5	7.33333	119.333	0.03861	0.0166205	0.00294551	0.152663	0.0441989	0.617381	0.019392	0.271414	0.92786	1.12185
FAM19A2	family with sequence similarity 19 (chemokine (C-C motif)-like), member A2	NM_178539	4.71536	0.0193488	68.5	74	71	99	50	114.5	6.5	18	-10.5	64	-0.5	72	4.66667	45.1667	0.016731	0.0498615	N/A	0.151479	N/A	0.162528	0.0332963	0.157004	0.703586	0.0497617
SKA1	spindle and kinetochore associated complex subunit 1	NM_001039535 /// NM_145060	2.42994	0.260248	280	215.5	105.5	472.5	133.5	680.5	221	162	26.5	437	84	639	136.5	386.667	0.568855	0.448753	0.078056	1.03432	0.185635	1.44244	0.365221	0.887464	0.700506	0.722443
RSAD2	radical S-adenosyl methionine domain containing 2	NM_080657	5.20251	0.21568	87	97.5	84	342	59.5	206.5	28	44.5	7	308	10.5	164.5	26.5	161	0.0720721	0.123269	0.0206186	0.728994	0.0232044	0.371332	0.0719864	0.37451	0.712983	0.942313
MKI67	antigen identified by monoclonal antibody Ki-67	NM_001145966 /// NM_002417	3.74875	0.0285122	196	162	100	315	401	586	137	108	20.5	280.5	351.5	544.5	88.5	392.167	0.352638	0.299169	0.0603829	0.663905	0.776796	1.22912	0.237397	0.88994	0.655494	0.336104
CDKN2C	cyclin-dependent kinase inhibitor 2C (p18, inhibits CDK4)	NM_001262 /// NM_078626	2.65752	0.326217	171	202	93.5	307.5	75	601	111	148.5	14	272.5	25	559	91.1667	285.5	0.285714	0.411357	0.0412371	0.64497	0.0552486	1.26185	0.246103	0.654023	0.764773	0.922524
CCL3 /// CCL3L1 /// CCL3L3	chemokine (C-C motif) ligand 3 /// chemokine (C-C motif) ligand 3-like 1 /// che	NM_001001437 /// NM_002983 /// NM_021006	4.95729	0.141211	66	75.5	78	79	51	129.5	4	18	-5.5	43.5	-1	86.5	5.5	43	0.010296	0.0498615	N/A	0.102959	N/A	0.19526	0.0300788	0.149109	0.930126	0.437711
TACC3	transforming, acidic coiled-coil containing protein 3	NM_006342	2.40582	0.0375523	87.5	68.5	127	102	121.5	136.5	24	10.5	42.5	66.5	70	92	25.6667	76.1667	0.0617761	0.0290859	0.125184	0.157396	0.154696	0.207675	0.0720153	0.173256	0.678474	0.172221
RNASE4	ribonuclease, RNase A family, 4	NM_002937 /// NM_194431	2.08857	0.203685	2338	124	714.5	2275	1913	3216.5	2277.5	72.5	638	2240	1864	3175	996	2426.33	5.86229	0.200831	1.87923	5.30178	4.11934	7.16704	2.64745	5.52939	1.09836	0.277888
MCM10	minichromosome maintenance complex component 10	NM_018518 /// NM_182751	3.20197	0.22204	80	105	100	195.5	58	226	19.5	52.5	20.5	161.5	9.5	184.5	30.8333	118.5	0.0501931	0.145429	0.0603829	0.382249	0.0209945	0.416479	0.0853351	0.273241	0.612784	0.801934
RFX7	regulatory factor X, 7	NM_022841	6.45506	0.146483	85.5	83.5	79	134.5	102.5	314	27	28.5	0.5	99.5	53.5	272	18.6667	141.667	0.0694981	0.0789474	0.00147275	0.235503	0.118232	0.613995	0.0499727	0.322577	0.845803	0.803213
TNS1	tensin 1	NM_022648	13.5463	0.3051	62.5	51	81	195	63.5	97	4	-1	5.5	161	14.5	55.5	2.83333	77	0.010296	N/A	0.0162003	0.381065	0.0320442	0.125282	0.0132482	0.179464	0.315135	1.00694
GNB4	guanine nucleotide binding protein (G protein), beta polypeptide 4	NM_021629	3.17019	0.109168	134.5	225.5	115.5	554.5	253.5	342	70	170	30	519	199.5	299	90	339.167	0.18018	0.470914	0.0883652	1.2284	0.440884	0.674944	0.246487	0.78141	0.810219	0.517539
POLR3G	polymerase (RNA) III (DNA directed) polypeptide G (32kD)	NM_006467	4.20557	0.255383	78	70.5	82	118.5	71	100	8.5	11.5	-8.5	81	12.5	53	3.83333	48.8333	0.021879	0.031856	N/A	0.191716	0.0276243	0.119639	0.0268675	0.112993	0.262576	0.727898
PAPPA	pregnancy-associated plasma protein A, pappalysin 1	NM_002581	2.06133	0.139673	560.5	657	630.5	2070.5	1020	1092.5	493.5	599.5	536.5	2033.5	961.5	1046	543.167	1347	1.27027	1.66066	1.58027	4.81302	2.12486	2.36117	1.50373	3.09968	0.137087	0.480206
ANKRD20A1 /// ANKRD20A2 /// ANKRD20A3 /// ANKRD20A4 /// C21orf81 /// LOC100132733 /// LOC284232	ankyrin repeat domain 20 family, member A1 /// ankyrin repeat domain 20 family,	NM_001012419 /// NM_001012421 /// NM_001098805 /// NM_032250 /// NR_027270 /// N	2.57007	0.120041	89	67.5	129	111.5	93	149	21.5	8	38.5	75	37.5	102	22.6667	71.5	0.0553411	0.0221607	0.113402	0.177515	0.0828729	0.230248	0.0636346	0.163545	0.725747	0.456596
DAPK1	death-associated protein kinase 1	NM_004938	2.40787	0.221014	132.5	179	139	325.5	109.5	388.5	68	120	50	289	54.5	342	79.3333	228.5	0.175032	0.33241	0.147275	0.684024	0.120442	0.772009	0.218239	0.525492	0.457498	0.672763
ARMCX1	armadillo repeat containing, X-linked 1	NM_016608	4.91204	0.0421897	115	151.5	89.5	438	250.5	287	49	94	2	401.5	195	242	48.3333	279.5	0.126126	0.260388	0.00589102	0.950296	0.430939	0.546275	0.130802	0.642503	0.973327	0.424469
CLEC11A	C-type lectin domain family 11, member A	NM_002975	9.16303	0.138113	68	62.5	81	88	69.5	112.5	3.5	5	-5	52	16	69	1.16667	45.6667	0.00900901	0.0138504	N/A	0.123077	0.0353591	0.155756	0.0114297	0.104731	0.299517	0.594476
DBF4	DBF4 homolog (S. cerevisiae)	NM_006716	5.28888	0.00452709	74.5	66	99	91	106.5	82.5	6	8.5	6.5	54.5	44.5	35.5	7	44.8333	0.015444	0.0235457	0.0191458	0.128994	0.0983425	0.0801354	0.0193785	0.102491	0.209297	0.24092
FOXM1	forkhead box M1	NM_021953 /// NM_202002 /// NM_202003	3.64307	0.00622282	83	66.5	95.5	79.5	91.5	83.5	15	6	5	43	32.5	36	8.66667	37.1667	0.03861	0.0166205	0.0147275	0.101775	0.0718232	0.0812641	0.0233194	0.0849542	0.569308	0.180252
PLCB4	phospholipase C, beta 4	NM_000933 /// NM_001172646 /// NM_182797	2.40275	0.24398	91.5	66.5	86.5	55.5	103.5	109	21.5	8.5	-2	18.5	45	62.5	9.33333	42	0.0553411	0.0235457	N/A	0.043787	0.0994475	0.141084	0.0394434	0.0947727	0.569999	0.51509
FOXF1	forkhead box F1	NM_001451	3.83157	0.0473173	157	110.5	112	373	194	324	91.5	51.5	25.5	336.5	139	280.5	56.1667	252	0.235521	0.142659	0.0751105	0.79645	0.307182	0.633183	0.151097	0.578938	0.533019	0.430276
STC1	stanniocalcin 1	NM_003155	3.46314	0.00818394	72	72.5	98.5	95.5	128.5	87.5	11.5	17.5	14.5	60.5	77.5	46	14.5	61.3333	0.029601	0.0484765	0.0427099	0.143195	0.171271	0.103837	0.0402625	0.139434	0.240243	0.242935
OIP5	Opa interacting protein 5	NM_007280	3.61338	0.295838	68.5	103.5	103.5	273.5	90	97	9.5	48	20	239.5	40	56	25.8333	111.833	0.024453	0.132964	0.0589102	0.566864	0.0883978	0.126411	0.0721091	0.260558	0.768926	1.02069
LIPG	lipase, endothelial	NM_006033	3.33306	0.147979	101	192	82.5	402.5	163.5	265.5	42.5	136.5	0.5	368.5	113	225	59.8333	235.5	0.109395	0.378116	0.00147275	0.872189	0.249724	0.507901	0.162995	0.543271	1.18997	0.575655
PRC1	protein regulator of cytokinesis 1	NM_003981 /// NM_199413 /// NM_199414	2.56822	0.554712	82.5	577	92.5	1562	106	125	22.5	521.5	10	1528	56.5	85.5	184.667	556.667	0.0579151	1.4446	0.0294551	3.61657	0.124862	0.193002	0.510656	1.31148	1.58412	1.52237
NMU	neuromedin U	NM_006681	2.19669	0.022607	165	305	201.5	423	443	514	104.5	249	115	388	391.5	472.5	156.167	417.333	0.268983	0.689751	0.338733	0.918343	0.865193	1.06659	0.432489	0.950043	0.521419	0.109862
RAD54B	RAD54 homolog B (S. cerevisiae)	NM_012415	4.05397	0.303697	62.5	65.5	91.5	104.5	59	57.5	2	9.5	7.5	69	8	16	6.33333	31	0.00514801	0.0263158	0.0220913	0.163314	0.0176796	0.0361174	0.0178517	0.0723702	0.62754	1.09571
SPAG5	sperm associated antigen 5	NM_006461	3.89902	0.170822	63	157	76.5	320	159.5	370	1	101	-6	284.5	107.5	328	32	240	0.002574	0.279778	N/A	0.673373	0.237569	0.740406	0.141176	0.550449	1.38843	0.496008
VRK1	vaccinia related kinase 1	NM_003384	3.1145	0.0963508	106	188	143.5	458.5	190.5	372	47	132.5	59	423.5	140.5	331.5	79.5	298.5	0.120978	0.367036	0.173785	1.00237	0.310497	0.748307	0.2206	0.687057	0.587204	0.509387
EPR1	effector cell peptidase receptor 1 (non-protein coding)	NR_002219	3.19902	0.484702	76.5	256.5	81	946	92	309.5	17	199	-5	911	41.5	269	70.3333	407.167	0.043758	0.551247	N/A	2.15621	0.0917127	0.607223	0.297502	0.951716	1.2062	1.12901
ASB2	ankyrin repeat and SOCS box-containing 2	NM_016150	7.22753	0.202341	56	57	85	67	63	52.5	-5	1.5	2.5	32	11	11	-0.333333	18	N/A	0.00415512	0.00736377	0.0757396	0.0243094	0.0248307	0.00575945	0.0416266	0.393936	0.709737
AURKB	aurora kinase B	NM_004217	8.75194	0.432927	57	68	82	189	58	64.5	-2.5	11.5	0.5	154.5	8	24	3.16667	62.1667	N/A	0.031856	0.00147275	0.36568	0.0176796	0.0541761	0.0166644	0.145845	1.28923	1.31136
CYP24A1	cytochrome P450, family 24, subfamily A, polypeptide 1	NM_000782 /// NM_001128915	2.26765	0.19355	85	120	114.5	204.5	101.5	147.5	24.5	64	31.5	169.5	51	107	40	109.167	0.0630631	0.177285	0.0927835	0.401183	0.112707	0.241535	0.111044	0.251809	0.533664	0.573897
ANP32E	acidic (leucine-rich) nuclear phosphoprotein 32 family, member E	NM_001136478 /// NM_001136479 /// NM_030920	2.02372	0.462927	64	71	113.5	117.5	69.5	56	4.5	14.5	28.5	83.5	19	15.5	15.8333	39.3333	0.011583	0.0401662	0.083947	0.197633	0.041989	0.0349887	0.0452321	0.0915369	0.805778	1.0045
NGFR	nerve growth factor receptor	NM_002507	5.10511	0.110096	66	65	115.5	113.5	236.5	92.5	4	10	34	78	184	50.5	16	104.167	0.010296	0.0277008	0.100147	0.184615	0.40663	0.113995	0.046048	0.23508	1.03485	0.649586
BLM	Bloom syndrome, RecQ helicase-like	NM_000057	2.94881	0.0485084	119	255	109	386	307	448.5	58	199.5	28	351	255	407	95.1667	337.667	0.149292	0.552632	0.0824742	0.830769	0.563536	0.918736	0.261466	0.771014	0.972824	0.239926
CCNA2	cyclin A2	NM_001237	2.54289	0.124231	67	79	97.5	104	77.5	87	7	24	14.5	69	26	45.5	15.1667	46.8333	0.018018	0.066482	0.0427099	0.163314	0.0574586	0.102709	0.0424033	0.107827	0.571499	0.492574
LMNB1	lamin B1	NM_001198557 /// NM_005573	2.85525	0.390812	58	71.5	101	150	65	90	-0.5	16.5	18	116	15	51	11.3333	60.6667	N/A	0.0457064	0.0530191	0.274556	0.0331492	0.115124	0.0493628	0.140943	0.104753	0.870969
CTPS	CTP synthase	NM_001905	3.72782	0.0250163	69.5	71.5	90.5	100.5	108	74	9	16.5	9	66	56.5	33	11.5	51.8333	0.023166	0.0457064	0.0265096	0.156213	0.124862	0.0744921	0.031794	0.118522	0.382585	0.347847
LEF1	lymphoid enhancer-binding factor 1	NM_001130713 /// NM_001130714 /// NM_001166119 /// NM_016269	3.47793	0.327488	70	83	76.5	171.5	68.5	117.5	9.5	28	-4	136.5	17	76	11.1667	76.5	0.024453	0.0775623	N/A	0.323077	0.0375691	0.171558	0.0510077	0.177401	0.736241	0.805201
HTR2C	5-hydroxytryptamine (serotonin) receptor 2C	NM_000868	3.2442	0.288165	67	72	99.5	149	65	80	7.5	16.5	18.5	114	13.5	39	14.1667	55.5	0.019305	0.0457064	0.0544919	0.269822	0.0298343	0.0880361	0.0398344	0.129231	0.459744	0.968694
CCL2	chemokine (C-C motif) ligand 2	NM_002982	2.64594	0.153798	69.5	84	115.5	158.5	94.5	101.5	11	29	31.5	124.5	44.5	62	23.8333	77	0.028314	0.0803324	0.0927835	0.294675	0.0983425	0.139955	0.0671433	0.177657	0.509337	0.582322
OAS2	2'-5'-oligoadenylate synthetase 2, 69/71kDa	NM_001032731 /// NM_002535 /// NM_016817	2.25455	0.357098	68	76	80.5	74	50	106.5	11	24	5	40	2.5	65	13.3333	35.8333	0.028314	0.066482	0.0147275	0.0946746	0.00552486	0.146727	0.0365079	0.0823088	0.73498	0.86757
SERPINE2	serpin peptidase inhibitor, clade E (nexin, plasminogen activator inhibitor type	NM_001136528 /// NM_001136530 /// NM_006216	3.54751	0.158313	77	89	117.5	127.5	110.5	278.5	17	35	37.5	93	61.5	237	29.8333	130.5	0.043758	0.0969529	0.110457	0.220118	0.135912	0.534989	0.0837225	0.297006	0.421185	0.708253
BRIP1	BRCA1 interacting protein C-terminal helicase 1	NM_032043	5.82006	0.0220134	222.5	198.5	111.5	943	511	1058	164	148.5	36	909	463	1016	116.167	796	0.422136	0.411357	0.106038	2.15148	1.0232	2.29345	0.313177	1.82271	0.573058	0.381862
LIX1L	Lix1 homolog (mouse)-like	NM_153713	2.34983	0.383453	68.5	98.5	99.5	91	55.5	161.5	8.5	42.5	12	56	4.5	119	21	59.8333	0.021879	0.117729	0.0353461	0.132544	0.00994475	0.268623	0.0583179	0.137037	0.889776	0.944251
OSTM1	osteopetrosis associated transmembrane protein 1	NM_014028	5.86813	0.121138	128.5	109	79	329	125	533.5	69	56.5	1	295	76	492.5	42.1667	287.833	0.177606	0.15651	0.00294551	0.698225	0.167956	1.11174	0.112354	0.659306	0.848531	0.717562
RECQL	RecQ protein-like (DNA helicase Q1-like)	NM_002907 /// NM_032941	2.42893	0.155931	1519	1063	275	2115	1564.5	4068	1460	1011	200.5	2081	1516.5	4026	890.5	2541.17	3.75804	2.80055	0.590574	4.92544	3.35138	9.08804	2.38306	5.78829	0.68168	0.51208
SKP2	S-phase kinase-associated protein 2 (p45)	NM_005983 /// NM_032637	4.22226	0.181012	240	409	102	864.5	294.5	1765.5	180	356	22.5	830.5	245.5	1724	186.167	933.333	0.46332	0.98615	0.0662739	1.96568	0.542541	3.89165	0.505248	2.13329	0.913153	0.787906
FGF2	fibroblast growth factor 2 (basic)	NM_002006	4.56895	0.460112	63	58.5	77.5	110.5	56	53.5	4	8	-1.5	76	7	12	3.5	31.6667	0.010296	0.0221607	N/A	0.179882	0.0154696	0.027088	0.0162283	0.0741464	0.516971	1.23746
SNAPC1	small nuclear RNA activating complex, polypeptide 1, 43kDa	NM_003082	5.06793	0.15593	63	65.5	76.5	92	65.5	98	3.5	11	-5.5	57.5	16	57	3	43.5	0.00900901	0.0304709	N/A	0.136095	0.0353591	0.128668	0.01974	0.100041	0.768789	0.56116
CRNDE	colorectal neoplasia differentially expressed (non-protein coding)	NR_034105 /// NR_034106	3.04981	0.0328816	68	63	94	83	73.5	87.5	8.5	9.5	14	48.5	25	45.5	10.6667	39.6667	0.021879	0.0263158	0.0412371	0.114793	0.0552486	0.102709	0.0298106	0.0909168	0.340188	0.346195
MLLT11	myeloid/lymphoid or mixed-lineage leukemia (trithorax homolog, Drosophila); tran	NM_006818	2.3255	0.115817	919.5	510.5	451	1356	1029.5	2425.5	861	458.5	375.5	1321.5	981.5	2384.5	565	1562.5	2.21622	1.27008	1.10604	3.12781	2.16906	5.38262	1.53078	3.55983	0.391465	0.463439
KCNK3	potassium channel, subfamily K, member 3	NM_002246	2.24056	0.297006	216.5	264	258.5	887.5	139.5	575.5	159	211	182	853	91.5	534.5	184	493	0.409266	0.584488	0.536082	2.01893	0.20221	1.20655	0.509945	1.14256	0.177445	0.796499
BEX5	brain expressed, X-linked 5	NM_001012978 /// NM_001159560	8.73408	0.107668	64.5	109	68	250.5	47.5	463.5	5	56	-9	216.5	-0.5	423	17.3333	213	0.01287	0.155125	N/A	0.512426	N/A	0.954853	0.0839973	0.73364	1.19753	0.426426
HNRNPD	heterogeneous nuclear ribonucleoprotein D (AU-rich element RNA binding protein 1	NM_001003810 /// NM_002138 /// NM_031369 /// NM_031370	9.87172	0.181343	70	63.5	82	152.5	71.5	187.5	9	7.5	-2.5	117	20.5	145.5	4.66667	94.3333	0.023166	0.0207756	N/A	0.276923	0.0453039	0.328442	0.0219708	0.21689	0.0769324	0.695348
PKIA	protein kinase (cAMP-dependent, catalytic) inhibitor alpha	NM_006823 /// NM_181839	2.54615	0.334264	62.5	48.5	95	94	75	58.5	4.5	-4	17.5	59.5	27.5	17.5	6	34.8333	0.011583	N/A	0.0515464	0.140828	0.0607735	0.0395034	0.0315647	0.0803684	0.895252	0.664801
CPA4	carboxypeptidase A4	NM_001163446 /// NM_016352	2.52601	0.314751	100	102.5	110.5	61	269.5	123.5	34	43.5	25	24.5	215	79	34.1667	106.167	0.0875161	0.120499	0.0736377	0.0579882	0.475138	0.17833	0.0938841	0.237152	0.256388	0.905351
CDK2	cyclin-dependent kinase 2	NM_001798 /// NM_052827	2.5383	0.107955	296	211	229.5	817	360	518	227	149	140.5	779.5	301.5	474	172.167	518.333	0.584299	0.412742	0.413844	1.84497	0.666298	1.06998	0.470295	1.19375	0.209935	0.501784
FAR2	fatty acyl CoA reductase 2	NM_018099	2.86302	0.267006	75.5	72.5	122.5	129.5	78.5	85	5.5	8.5	27.5	92	19.5	35	13.8333	48.8333	0.014157	0.0235457	0.0810015	0.217751	0.0430939	0.0790068	0.0395681	0.113284	0.91458	0.814203
TCEAL7	transcription elongation factor A (SII)-like 7	NM_152278	2.83706	0.417079	74.5	79.5	99.5	110	62	64.5	4.5	17	6	72.5	3	17	9.16667	30.8333	0.011583	0.0470914	0.017673	0.171598	0.00662983	0.0383747	0.0254492	0.0722007	0.746134	1.21233
MATN3	matrilin 3	NM_002381	2.03544	0.152254	76	68.5	113.5	57	92.5	67.5	5	6	17	19.5	33.5	18.5	9.33333	23.8333	0.01287	0.0166205	0.0500736	0.0461538	0.0740331	0.0417607	0.0265214	0.0539826	0.772315	0.324228
PID1	phosphotyrosine interaction domain containing 1	NM_001100818 /// NM_017933	2.5405	0.0859688	93.5	111.5	146	219	143	160.5	21.5	48.5	52.5	181.5	85	114	40.8333	126.833	0.0553411	0.134349	0.154639	0.429586	0.187845	0.257336	0.114776	0.291589	0.457087	0.426823
NID2	nidogen 2 (osteonidogen)	NM_007361	2.61704	0.0810609	119	124	108.5	222.5	144.5	169.5	49.5	62	16.5	185.5	87	123.5	42.6667	132	0.127413	0.171745	0.0486009	0.439053	0.192265	0.278781	0.11592	0.303366	0.538058	0.41276
RUNDC3B	RUN domain containing 3B	NM_001134405 /// NM_001134406 /// NM_138290	5.86501	0.163633	74	68.5	90	85.5	74	69	3	5.5	-1.5	48	17	22.5	2.33333	29.1667	0.00772201	0.0152355	N/A	0.113609	0.0375691	0.0507901	0.0114787	0.0673229	0.46284	0.603462
HLA-DPA1	major histocompatibility complex, class II, DP alpha 1	NM_033554	3.01615	0.209749	72.5	80	69.5	86.5	73	87.5	2.5	17.5	-19.5	49.5	16.5	42	0.166667	36	0.00643501	0.0484765	N/A	0.11716	0.0364641	0.0948081	0.0274557	0.0828107	1.08275	0.503126
ACN9	ACN9 homolog (S. cerevisiae)	NM_020186	2.07733	0.00662707	141.5	162.5	160.5	251.5	233	269.5	73	99.5	72	215	176.5	223.5	81.5	205	0.187902	0.275623	0.212077	0.508876	0.390055	0.504515	0.225201	0.467815	0.201195	0.144026
PIGK	phosphatidylinositol glycan anchor biosynthesis, class K	NM_005482	2.42153	0.192055	81	85	114.5	127.5	74	145	16.5	26.5	29.5	91.5	20	102	24.1667	71.1667	0.042471	0.0734072	0.0868925	0.216568	0.0441989	0.230248	0.0675902	0.163672	0.336955	0.633539
CAP2	CAP, adenylate cyclase-associated protein, 2 (yeast)	NM_006366	5.56463	0.315245	65.5	68.5	77	87	60	71	1.5	6.5	-14	50.5	4.5	23.5	-2	26.1667	0.003861	0.0180055	N/A	0.119527	0.00994475	0.0530474	0.0109333	0.0608396	0.914795	0.907385
40972	membrane-associated ring finger (C3HC4) 4	NM_020814	4.46388	0.469879	55	58	90	111	54	57	-4.5	4.5	7	76	2.5	16	2.33333	31.5	N/A	0.0124654	0.0206186	0.179882	0.00552486	0.0361174	0.016542	0.0738413	0.348518	1.2608
CSF3	colony stimulating factor 3 (granulocyte)	NM_000759 /// NM_001178147 /// NM_172219 /// NM_172220 /// NR_033662	2.81337	0.252348	72	118	109	222.5	68	177	13	64	24	188	17	137	33.6667	114	0.033462	0.177285	0.0706922	0.44497	0.0375691	0.309255	0.0938132	0.263932	0.795702	0.785991
TMEM45A	transmembrane protein 45A	NM_018004	2.77159	0.140319	112	231	93.5	367.5	181	365.5	51.5	174	12	333	128.5	323	79.1667	261.5	0.132561	0.481994	0.0353461	0.788166	0.283978	0.72912	0.216634	0.600421	1.08429	0.459067
CALU	calumenin	NM_001130674 /// NM_001219	2.92498	0.0941234	289	585	184	1262	553	1322	229.5	530.5	101.5	1227	501	1280	287.167	1002.67	0.590734	1.46953	0.298969	2.90414	1.10718	2.88939	0.786411	2.30024	0.77481	0.44919
CDH11	cadherin 11, type 2, OB-cadherin (osteoblast)	NM_001797	4.26907	0.231525	73.5	74.5	94.5	186.5	71	96.5	13	19	12.5	151.5	19	55	14.8333	75.1667	0.033462	0.0526316	0.0368189	0.35858	0.041989	0.124153	0.0409708	0.174907	0.249862	0.939266
OR51B5	olfactory receptor, family 51, subfamily B, member 5	NM_001005567	2.19495	0.166947	131	149.5	163.5	212.5	170.5	392	71.5	94	77.5	177.5	119	351.5	81	216	0.184041	0.260388	0.228277	0.420118	0.262983	0.793454	0.224235	0.492185	0.170952	0.553611
CKS2	CDC28 protein kinase regulatory subunit 2	NM_001827	2.50497	0.269373	104.5	174.5	116.5	373	97.5	249	45.5	119	34	337.5	46.5	207.5	66.1667	197.167	0.117117	0.32964	0.100147	0.798817	0.102762	0.468397	0.182301	0.456659	0.701479	0.762441
FKBP7	FK506 binding protein 7	NM_001135212 /// NM_181342	3.66384	0.423505	68.5	79	75.5	192.5	59	100.5	9.5	25.5	-6.5	158	7.5	58.5	9.5	74.6667	0.024453	0.0706371	N/A	0.373964	0.0165746	0.132054	0.0475451	0.174198	0.686866	1.04699
DIAPH3	diaphanous homolog 3 (Drosophila)	NM_001042517 /// NM_030932	3.3398	0.152013	70	115	104	167	89.5	228.5	11	59	18	132.5	37.5	186.5	29.3333	118.833	0.028314	0.163435	0.0530191	0.313609	0.0828729	0.420993	0.0815894	0.272492	0.881838	0.634036
CYP26B1	cytochrome P450, family 26, subfamily B, polypeptide 1	NM_019885	2.00532	0.345284	97	106.5	141.5	258.5	97.5	134.5	38.5	50.5	61	224	45	93	50	120.667	0.0990991	0.139889	0.179676	0.530178	0.0994475	0.209932	0.139555	0.279852	0.2887	0.799406
PPP4R4	protein phosphatase 4, regulatory subunit 4	NM_020958 /// NM_058237	4.06067	0.000736135	143	167	176.5	458	616.5	484	83.5	112	93.5	423	565.5	443	96.3333	477.167	0.214929	0.310249	0.275405	1.00118	1.24972	1	0.266861	1.08364	0.180734	0.132736
CD302	CD302 molecule	NM_001198763 /// NM_001198764 /// NM_014880	6.04435	0.325129	63.5	92.5	67.5	318.5	57	203	4	38	-13	283.5	5.5	161.5	9.66667	150.167	0.010296	0.105263	N/A	0.671006	0.0121547	0.36456	0.0577796	0.34924	1.16221	0.944029
CKAP2	cytoskeleton associated protein 2	NM_001098525 /// NM_018204	2.43484	0.310574	70.5	93	123.5	201	72.5	122	11	39.5	40	166.5	20.5	81	30.1667	89.3333	0.028314	0.109418	0.11782	0.394083	0.0453039	0.182844	0.0851842	0.20741	0.58027	0.847028
SMC4	structural maintenance of chromosomes 4	NM_001002800 /// NM_005496	3.84414	0.270955	59	80	87	131.5	50	79	0	26	3.5	97	-1	38.5	9.83333	44.8333	N/A	0.0720222	0.0103093	0.229586	N/A	0.0869074	0.0411657	0.158247	1.06005	0.637542
ENPP2	ectonucleotide pyrophosphatase/phosphodiesterase 2	NM_001040092 /// NM_001130863 /// NM_006209	3.45326	0.15758	77.5	127.5	95	207.5	91	263	19.5	73.5	12.5	173.5	40	223.5	35.1667	145.667	0.0501931	0.203601	0.0368189	0.410651	0.0883978	0.504515	0.096871	0.334521	0.956659	0.652439
DPY19L1	dpy-19-like 1 (C. elegans)	NM_015283	3.26726	0.122983	89.5	99.5	110	129.5	132	276	30.5	46	28	96	82	236.5	34.8333	138.167	0.0785071	0.127424	0.0824742	0.227219	0.181215	0.53386	0.096135	0.314098	0.282617	0.610333
PDSS1	prenyl (decaprenyl) diphosphate synthase, subunit 1	NM_014317	3.54518	0.125292	378	313	441	414	1657	2133	319.5	259	356	380	1607.5	2093	311.5	1360.17	0.822394	0.717452	1.0486	0.899408	3.55249	4.7246	0.862815	3.05883	0.196142	0.640701
BOLA3	bolA homolog 3 (E. coli)	NM_001035505 /// NM_212552	2.32336	0.346806	329.5	566	113	656.5	233.5	1494.5	271	512	35	622.5	184.5	1450.5	272.667	752.5	0.697555	1.41828	0.103093	1.47337	0.407735	3.27427	0.739643	1.71846	0.890435	0.843138
OAS1	2',5'-oligoadenylate synthetase 1, 40/46kDa	NM_001032409 /// NM_002534 /// NM_016816	2.67078	0.0128547	77	60	96	67.5	92	92	16.5	6	16	32.5	43	49.5	12.8333	41.6667	0.042471	0.0166205	0.0471281	0.0769231	0.0950276	0.111738	0.0354066	0.094563	0.464179	0.184133
IL6	interleukin 6 (interferon, beta 2)	NM_000600	2.36856	0.124796	80	54	126.5	109.5	100	132.5	22.5	2	49.5	75	51	91	24.6667	72.3333	0.0579151	0.00554017	0.145803	0.177515	0.112707	0.205418	0.0697526	0.165213	1.01611	0.287893
ARHGEF26	Rho guanine nucleotide exchange factor (GEF) 26	NM_015595	2.30755	0.108996	129	94	96	200	135	139.5	72	41	17	166	86.5	98	43.3333	116.833	0.185328	0.113573	0.0500736	0.392899	0.19116	0.221219	0.116325	0.268426	0.581725	0.405473
HPRT1	hypoxanthine phosphoribosyltransferase 1	NM_000194	4.86315	0.172951	210	303.5	99.5	678	294	1594.5	152	250	21	644	245	1553	141	814	0.391248	0.692521	0.0618557	1.52426	0.541436	3.50564	0.381875	1.85711	0.826022	0.813023
PLK4	polo-like kinase 4	NM_001190799 /// NM_001190801 /// NM_014264	13.1193	0.311162	58.5	50.5	80	85	57.5	53.5	1	-2.5	2	51	8.5	12	0.166667	23.8333	0.002574	N/A	0.00589102	0.12071	0.0187845	0.027088	0.00423251	0.0555275	0.554159	1.01935
ANK2	ankyrin 2, neuronal	NM_001127493 /// NM_001148 /// NM_020977	2.72369	0.156192	420	444	182	905	444	1541	362.5	391.5	103	870.5	395	1501	285.667	922.167	0.933076	1.08449	0.303387	2.06036	0.872928	3.38826	0.77365	2.10718	0.535431	0.597158
FOXN3	forkhead box N3	NM_001085471 /// NM_005197	4.77758	0.16326	70.5	76.5	88.5	186.5	71.5	121.5	11	22.5	11	152	22	79.5	14.8333	84.5	0.028314	0.0623269	0.0324006	0.359763	0.0486188	0.179458	0.0410138	0.195947	0.452784	0.797289
WLS	wntless homolog (Drosophila)	NM_001002292 /// NM_001193334 /// NM_024911	3.04568	0.119816	62	49.5	89.5	77	77	63	4.5	-1	12	43	29	21.5	5.16667	31.1667	0.011583	N/A	0.0353461	0.101775	0.0640884	0.0485327	0.0234646	0.0714654	0.716103	0.383081
DUT	deoxyuridine triphosphatase	NM_001025248 /// NM_001025249 /// NM_001948	6.62633	0.270194	59	48	79.5	81	58	59.5	2	-3.5	4	46.5	10	16	0.833333	24.1667	0.00514801	N/A	0.011782	0.110059	0.0220994	0.0361174	0.00846502	0.056092	0.554159	0.842537
HOXC6	homeobox C6	NM_004503 /// NM_153693	5.0073	0.16636	83.5	77	70	226.5	100	261	28	25	-8	192	51.5	218.5	15	154	0.0720721	0.0692521	N/A	0.454438	0.113812	0.493228	0.0706621	0.353826	0.0282193	0.59001
ACADM	acyl-CoA dehydrogenase, C-4 to C-12 straight chain	NM_000016 /// NM_001127328	4.574	0.00423765	118	101.5	87	217	226	278.5	57.5	48	5.5	182.5	176.5	238	37	199	0.148005	0.132964	0.0162003	0.431953	0.390055	0.537246	0.0990565	0.453085	0.728358	0.167379
SEMA3C	sema domain, immunoglobulin domain (Ig), short basic domain, secreted, (semaphor	NM_006379	4.92964	0.0844992	110.5	82	94.5	212	116	309.5	49.5	26.5	12	177.5	65	266	29.3333	169.5	0.127413	0.0734072	0.0353461	0.420118	0.143646	0.600451	0.0787221	0.388072	0.587675	0.592886
PKIB	protein kinase (cAMP-dependent, catalytic) inhibitor beta	NM_032471 /// NM_181794 /// NM_181795	2.36549	0.0406935	101	77.5	127	117	127	172	37.5	19.5	42	82	75.5	127.5	33	95	0.0965251	0.0540166	0.123711	0.194083	0.166851	0.28781	0.0914177	0.216248	0.384247	0.293427
G6PD	glucose-6-phosphate dehydrogenase	NM_000402 /// NM_001042351	2.4892	0.18828	70	59	89.5	88.5	74.5	57.5	12	8	12.5	54.5	26	16.5	10.8333	32.3333	0.030888	0.0221607	0.0368189	0.128994	0.0574586	0.037246	0.0299558	0.0745662	0.246143	0.646501
FZD1	frizzled homolog 1 (Drosophila)	NM_003505	3.76126	0.133952	82	75	115.5	89	108.5	61.5	8	4.5	12	52.5	51	9	8.16667	37.5	0.020592	0.0124654	0.0353461	0.12426	0.112707	0.020316	0.0228012	0.0857612	0.508712	0.664296
ATG4C /// CTR9	ATG4 autophagy related 4 homolog C (S. cerevisiae) /// Ctr9, Paf1/RNA polymerase	NM_014633 /// NM_032852 /// NM_178221	2.15097	0.0458437	96	91.5	110	64	94.5	82	14.5	16.5	3	26	34.5	26.5	11.3333	29	0.037323	0.0457064	0.00883652	0.0615385	0.0762431	0.0598194	0.030622	0.065867	0.631141	0.137049
ECT2	epithelial cell transforming sequence 2 oncogene	NM_018098	3.64688	0.0189195	88	134.5	95.5	195.5	186	233.5	25.5	76.5	8	159.5	132	190	36.6667	160.5	0.0656371	0.211911	0.0235641	0.377515	0.291713	0.428894	0.100371	0.36604	0.984958	0.189342
ACSL4	acyl-CoA synthetase long-chain family member 4	NM_004458 /// NM_022977	2.52764	0.281204	207.5	260.5	243	435	995.5	169	133	197.5	138	397	937	117.5	156.167	483.833	0.342342	0.547091	0.40648	0.939645	2.07072	0.265237	0.431971	1.09187	0.242441	0.835556
E2F8	E2F transcription factor 8	NM_024680	2.28829	0.201072	138	103	118.5	145	259.5	102	68	39.5	25.5	108.5	203.5	51.5	44.3333	121.167	0.175032	0.109418	0.0751105	0.256805	0.449724	0.116253	0.119854	0.27426	0.423614	0.610439
CSTF2	cleavage stimulation factor, 3' pre-RNA, subunit 2, 64kDa	NM_001325	8.95097	0.407461	79	67.5	93	47	164.5	66	8	0.5	-3	10	108	14.5	1.83333	44.1667	0.020592	0.00138504	N/A	0.0236686	0.238674	0.0327314	0.0109885	0.098358	1.23596	1.23632
RPP40	ribonuclease P/MRP 40kDa subunit	NM_006638	2.60045	0.283245	108.5	89	153	133	272	74	35.5	22.5	46	96	214.5	22.5	34.6667	111	0.0913771	0.0623269	0.135493	0.227219	0.474033	0.0507901	0.0963991	0.250681	0.38217	0.84807
RDM1	RAD52 motif 1	NM_001034836 /// NM_001163120 /// NM_001163121 /// NM_001163122 /// NM_001163124	2.02178	0.111744	98.5	84	113	72.5	101.5	80	22	15	4.5	35	42.5	21.5	13.8333	33	0.0566281	0.0415512	0.0132548	0.0828402	0.0939227	0.0485327	0.0371447	0.0750985	0.592813	0.315114
CHST2	carbohydrate (N-acetylglucosamine-6-O) sulfotransferase 2	NM_004267	7.38627	0.350794	84	75	93	126.5	86	65.5	2	7.5	-8	88.5	26.5	8.5	0.5	41.1667	0.00514801	0.0207756	N/A	0.209467	0.0585635	0.0191874	0.0129618	0.0957395	0.852535	1.0491
ME1	malic enzyme 1, NADP(+)-dependent, cytosolic	NM_002395	2.20519	0.0979191	87	126	105.5	107.5	151	175	23.5	69	19.5	71.5	97.5	131.5	37.3333	100.167	0.0604891	0.191136	0.0574374	0.169231	0.21547	0.29684	0.103021	0.22718	0.740871	0.28438
CTH	cystathionase (cystathionine gamma-lyase)	NM_001190463 /// NM_001902 /// NM_153742	4.03682	0.0482127	66.5	87	88	106	94	132.5	6	32.5	3.5	71	42.5	91	14	68.1667	0.015444	0.0900277	0.0103093	0.168047	0.0939227	0.205418	0.0385937	0.155796	1.15607	0.364247
KDELC1	KDEL (Lys-Asp-Glu-Leu) containing 1	NM_024089	3.21132	0.228685	86.5	260	114.5	430.5	108.5	616	27	205	33	396	57.5	573.5	88.3333	342.333	0.0694981	0.567867	0.0972018	0.937278	0.127072	1.29458	0.244856	0.786311	1.14385	0.76079
GMNN	geminin, DNA replication inhibitor	NM_015895	3.15364	0.314755	76.5	197.5	80	435.5	106	499	18.5	143.5	-3	401	55	458.5	53	304.833	0.047619	0.397507	N/A	0.949112	0.121547	1.03499	0.222563	0.701883	1.11163	0.718662
VIM	vimentin	NM_003380	3.4736	0.295673	84	247.5	90	276	108.5	686.5	25	194.5	5.5	241.5	56.5	644.5	75	314.167	0.0643501	0.538781	0.0162003	0.571598	0.124862	1.45485	0.206444	0.717104	1.39901	0.943837
AXIN2	axin 2	NM_004655	4.32718	0.532876	63	84.5	77	276	54.5	71	4.5	31.5	-4.5	241.5	0.5	30.5	10.5	90.8333	0.011583	0.0872576	N/A	0.571598	0.00110497	0.0688488	0.0494203	0.21385	1.08275	1.45739
APCDD1L	adenomatosis polyposis coli down-regulated 1-like	NM_153360	2.03619	0.100159	71.5	77	87.5	70.5	75.5	80.5	13	23	5.5	36.5	24	40.5	13.8333	33.6667	0.033462	0.0637119	0.0162003	0.0863905	0.0530387	0.0914221	0.0377914	0.0769504	0.636384	0.27109
HSPA4L	heat shock 70kDa protein 4-like	NM_014278	4.3517	0.0023186	65.5	61.5	103.5	99	105.5	104.5	7	8	18.5	64.5	53.5	62.5	11.1667	60.1667	0.018018	0.0221607	0.0544919	0.152663	0.118232	0.141084	0.0315569	0.137326	0.632827	0.127581
CDH2	cadherin 2, type 1, N-cadherin (neuronal)	NM_001792	2.862	0.297459	104.5	508	94.5	501	243.5	1152	45.5	456.5	10	466.5	192	1112	170.667	590.167	0.117117	1.26454	0.0294551	1.10414	0.424309	2.51016	0.470372	1.3462	1.46516	0.790211
ETV5	ets variant 5	NM_004454	2.93893	0.0630246	150	117	146.5	184.5	300	430	92	63	66.5	150	249.5	389	73.8333	262.833	0.236808	0.174515	0.195876	0.35503	0.551381	0.878104	0.2024	0.594838	0.156397	0.444207
SLC37A4	solute carrier family 37 (glucose-6-phosphate transporter), member 4	NM_001164277 /// NM_001164278 /// NM_001164279 /// NM_001164280 /// NM_001467	2.45757	0.358704	172	492.5	110.5	330.5	319.5	1212.5	114	440	30.5	296	268.5	1171	194.833	578.5	0.293436	1.21884	0.089838	0.700592	0.59337	2.64334	0.534037	1.31243	1.12675	0.879164
E2F7	E2F transcription factor 7	NM_203394	6.75638	0.41875	58.5	74.5	66	246	71.5	78.5	1	21.5	-14.5	212.5	17.5	39	2.66667	89.6667	0.002574	0.0595568	N/A	0.502959	0.038674	0.0880361	0.0310654	0.20989	1.29704	1.21494
KIAA0101	KIAA0101	NM_001029989 /// NM_014736	2.55923	0.225999	256.5	245	149	269.5	363.5	905.5	199.5	191	71.5	235.5	315.5	865	154	472	0.513514	0.529086	0.210604	0.557396	0.697238	1.9526	0.417734	1.06908	0.429817	0.718693
ID1	inhibitor of DNA binding 1, dominant negative helix-loop-helix protein	NM_002165 /// NM_181353	2.85891	0.0685534	63	60.5	96	53	95	75.5	6	6	15.5	18.5	46	34	9.16667	32.8333	0.015444	0.0166205	0.0456554	0.043787	0.101657	0.0767494	0.0259066	0.0740646	0.660566	0.391935
TCP1	t-complex 1	NM_001008897 /// NM_030752	4.49294	0.232581	66.5	67.5	93.5	170	57	99.5	9	15	14	136	10	58.5	12.6667	68.1667	0.023166	0.0415512	0.0412371	0.321893	0.0220994	0.132054	0.0353181	0.158682	0.298011	0.955749
BRMS1L	breast cancer metastasis-suppressor 1-like	NM_032352	2.73458	0.325237	84	180	83.5	253	52.5	338.5	27	128	5	219.5	4	297.5	53.3333	173.667	0.0694981	0.354571	0.0147275	0.519527	0.00883978	0.671558	0.146265	0.399975	1.24749	0.867948
TCOF1	Treacher Collins-Franceschetti syndrome 1	NM_000356 /// NM_001008657 /// NM_001135243 /// NM_001135244 /// NM_001135245 //	2.16035	0.306287	294	339.5	114.5	235	414	917.5	235	287	37	201	366.5	874.5	186.333	480.667	0.604891	0.795014	0.108984	0.47574	0.809945	1.97404	0.502963	1.08658	0.704209	0.723856
RTN4IP1	reticulon 4 interacting protein 1	NM_032730	5.86216	0.220027	67.5	62	70.5	119.5	61	142.5	10.5	9	-7.5	85.5	12	101	4	66.1667	0.027027	0.0249307	N/A	0.202367	0.0265193	0.227991	0.0259789	0.152292	0.0570576	0.720151
BCL8	B-cell CLL/lymphoma 8	NR_027992	2.87318	0.305148	63	60.5	90.5	94.5	59	59	5.5	8	12	60.5	10.5	17.5	8.5	29.5	0.014157	0.0221607	0.0353461	0.143195	0.0232044	0.0395034	0.0238879	0.0686344	0.447909	0.94827
SYNCRIP	synaptotagmin binding, cytoplasmic RNA interacting protein	NM_001159673 /// NM_001159674 /// NM_001159675 /// NM_001159676 /// NM_001159677	2.25585	0.207118	480	444	344	537	794.5	1745.5	424	392	266.5	503.5	745.5	1702.5	360.833	983.833	1.09138	1.08587	0.784978	1.19172	1.64751	3.84312	0.987409	2.22745	0.177568	0.636444
RFC5	replication factor C (activator 1) 5, 36.5kDa	NM_001130112 /// NM_001130113 /// NM_007370 /// NM_181578	2.14061	0.0333056	268.5	297.5	182.5	499.5	420	625.5	209	243	102.5	465	371	584	184.833	473.333	0.537967	0.67313	0.301915	1.10059	0.81989	1.31828	0.504337	1.07959	0.372526	0.23144
ZBTB10	zinc finger and BTB domain containing 10	NM_001105539 /// NM_023929	2.02017	0.0440683	445.5	287.5	309	835	537.5	788	386	232.5	226.5	800.5	487	746.5	281.667	678	0.993565	0.644044	0.667158	1.89467	1.07624	1.6851	0.768256	1.55201	0.254428	0.273929
41154	septin 2	NM_001008491 /// NM_001008492 /// NM_004404 /// NM_006155	2.4575	0.279537	361	477	191	654.5	339.5	1604.5	304	425.5	113.5	621	290.5	1563.5	281	825	0.782497	1.17867	0.334315	1.46982	0.641989	3.52935	0.765161	1.88039	0.552099	0.790699
MSX1	msh homeobox 1	NM_002448	6.66947	0.0254552	64.5	63	86.5	99	89.5	139.5	6.5	9	9.5	64.5	41	98	8.33333	67.8333	0.016731	0.0249307	0.0279823	0.152663	0.0906077	0.221219	0.0232147	0.15483	0.250645	0.421964
POLR3B	polymerase (RNA) III (DNA directed) polypeptide B	NM_001160708 /// NM_018082	2.65255	0.0505658	86	68.5	129	137	171	104	26.5	14	46	102	119.5	61	28.8333	94.1667	0.0682111	0.0387812	0.135493	0.24142	0.264088	0.137698	0.0808285	0.214402	0.613339	0.314307
EP400NL	EP400 N-terminal like	NR_003290	2.64172	0.134235	776.5	866.5	281	1026.5	1611.5	2974	719	814.5	202.5	992.5	1564	2932.5	578.667	1829.67	1.85071	2.25623	0.596465	2.34911	3.45635	6.61964	1.5678	4.1417	0.551915	0.535099
ZNF256	zinc finger protein 256	NM_005773	3.11782	0.0463134	142	77	126	153	310	206	81.5	21.5	41	118	258	162.5	48	179.5	0.209781	0.0595568	0.120766	0.27929	0.570166	0.366817	0.130035	0.405424	0.580922	0.368087
TTC26	tetratricopeptide repeat domain 26	NM_001144920 /// NM_001144923 /// NM_024926	2.61438	0.453246	69.5	72	72	47	64.5	81.5	0.5	10	-20.5	10	6	34	-3.33333	16.6667	0.001287	0.0277008	N/A	0.0236686	0.0132597	0.0767494	0.0144939	0.0378926	1.28864	0.898622
DENND1A	DENN/MADD domain containing 1A	NM_020946 /// NM_024820	4.2572	0.00537991	84.5	100	114	155.5	244.5	238.5	20	43	33.5	120	190.5	195.5	32.1667	168.667	0.0514801	0.119114	0.0986745	0.284024	0.420994	0.441309	0.089756	0.382109	0.386465	0.223888
B3GNTL1	UDP-GlcNAc:betaGal beta-1,3-N-acetylglucosaminyltransferase-like 1	NM_001009905	5.81545	0.210565	80.5	68	103	67.5	222.5	81.5	17	8	8	31	165.5	36	11	77.5	0.043758	0.0221607	0.0235641	0.0733728	0.365746	0.0812641	0.0298276	0.173461	0.405146	0.960276
AKAP7	A kinase (PRKA) anchor protein 7	NM_004842 /// NM_016377 /// NM_138633	2.84302	0.149274	110.5	180	108.5	219	185	421.5	52	128.5	23	184.5	130.5	381	67.8333	232	0.133848	0.355956	0.0677467	0.436686	0.288398	0.860045	0.18585	0.528376	0.812362	0.561434
FAM102B	family with sequence similarity 102, member B	NM_001010883	2.41785	0.395247	67.5	70.5	112	158	73	69.5	8	17.5	33	123.5	19	30	19.5	57.5	0.020592	0.0484765	0.0972018	0.292308	0.041989	0.0677201	0.0554234	0.134006	0.699604	1.02754
GAP43	growth associated protein 43	NM_001130064 /// NM_002045	7.16251	0.33551	92.5	128.5	95	109	133.5	1010.5	36.5	76	18	75	86	971.5	43.5	377.5	0.0939511	0.210526	0.0530191	0.177515	0.190055	2.193	0.119166	0.853524	0.68581	1.35912
ARG2	arginase, type II	NM_001172	2.03429	0.319063	166	168.5	224.5	231	196	624.5	107.5	114	150.5	196.5	147	583.5	124	309	0.276705	0.315789	0.443299	0.465089	0.324862	1.31716	0.345265	0.702369	0.252329	0.764581
ARPC1B	actin related protein 2/3 complex, subunit 1B, 41kDa	NM_005720	3.48475	0.255575	96	95	155.5	150.5	143.5	514	39.5	43	76.5	117	94.5	473.5	53	228.333	0.101673	0.119114	0.225331	0.276923	0.20884	1.06885	0.148706	0.518204	0.450083	0.922583
DENND2C	DENN/MADD domain containing 2C	NM_198459	3.45989	0.234609	238	136	140.5	160	393	936	182	83	65	126	344	895	110	455	0.468468	0.229917	0.191458	0.298225	0.760221	2.02032	0.296614	1.02625	0.505933	0.868533
CLU	clusterin	NM_001171138 /// NM_001831 /// NM_203339	2.02722	0.324693	358	328	187.5	286.5	422	1078	300.5	274	109.5	252.5	373	1036	228	553.833	0.773488	0.759003	0.322533	0.597633	0.824309	2.3386	0.618341	1.25351	0.414463	0.755095
GLI3	GLI family zinc finger 3	NM_000168	3.37415	0.00679134	93	122	100	185	187.5	223.5	34	64	16.5	150.5	135.5	178	38.1667	154.667	0.0875161	0.177285	0.0486009	0.356213	0.299448	0.401806	0.104467	0.352489	0.631735	0.145482
RAP1GAP2	RAP1 GTPase activating protein 2	NM_001100398 /// NM_015085	2.36521	0.249341	80	102.5	99.5	155	65.5	181	24	49.5	24.5	121	17	140.5	32.6667	92.8333	0.0617761	0.137119	0.0721649	0.286391	0.0375691	0.317156	0.0903534	0.213705	0.451915	0.7174
PARP2	poly (ADP-ribose) polymerase 2	NM_001042618 /// NM_005484	5.8397	0.347462	79	129.5	79	93.5	98	657	22.5	78	2.5	59.5	50	616.5	34.3333	242	0.0579151	0.216066	0.00736377	0.140828	0.110497	1.39165	0.0937818	0.547658	1.16095	1.33491
CYB561D2	cytochrome b-561 domain containing 2	NM_007022	3.86932	0.391614	135.5	178.5	83.5	99.5	139.5	869.5	80	127	6	65.5	90	829.5	71	328.333	0.20592	0.351801	0.017673	0.15503	0.198895	1.87246	0.191798	0.742128	0.873371	1.31937
IFI44	Interferon-induced protein 44	NM_006417	4.57332	0.311398	61.5	78.5	103	66.5	90	300	5.5	26	26.5	32.5	40	259.5	19.3333	110.667	0.014157	0.0720222	0.078056	0.0769231	0.0883978	0.585779	0.054745	0.250367	0.644433	1.16043
CFL1	cofilin 1 (non-muscle)	NM_005507	2.08502	0.278412	447.5	494.5	259	409.5	704	1563	389.5	442.5	183.5	375.5	655	1522.5	338.5	851	1.00257	1.22576	0.540501	0.888757	1.44751	3.43679	0.922946	1.92436	0.37868	0.69596
PSIP1	PC4 and SFRS1 interacting protein 1	NM_001128217 /// NM_021144 /// NM_033222	3.66554	0.15823	258.5	285	111	285	644.5	1258	202	233	35.5	251.5	596.5	1214.5	156.833	687.5	0.519949	0.645429	0.104566	0.595266	1.31823	2.74153	0.423314	1.55168	0.668734	0.703762
ERCC6L	excision repair cross-complementing rodent repair deficiency, complementation gr	NM_017669	2.24679	0.138333	79	65.5	97.5	63	89	60	16	4	6	26	31	12	8.66667	23	0.041184	0.0110803	0.017673	0.0615385	0.0685083	0.027088	0.0233125	0.0523783	0.678794	0.42341
EIF5A	eukaryotic translation initiation factor 5A	NM_001143760 /// NM_001143761 /// NM_001143762 /// NM_001970	2.08871	0.329261	87.5	94.5	95.5	130	150	69	24.5	32	-1.5	93	93	22	18.3333	69.3333	0.0630631	0.0886427	N/A	0.220118	0.205525	0.0496614	0.0758529	0.158435	0.238455	0.596351
CCDC34	coiled-coil domain containing 34	NM_030771 /// NM_080654	2.39193	0.069833	70.5	97.5	96	112.5	105	114.5	10.5	43	15.5	77.5	49	74	23	66.8333	0.027027	0.119114	0.0456554	0.183432	0.108287	0.167043	0.063932	0.152921	0.761557	0.258387
TLR4	toll-like receptor 4	NM_138554 /// NR_024168 /// NR_024169	3.32633	0.190146	93.5	167.5	79.5	311	100.5	301.5	35.5	112	0.5	276.5	44	261	49.3333	193.833	0.0913771	0.310249	0.00147275	0.654438	0.0972376	0.589165	0.134366	0.446947	1.18195	0.681536

## Sheet: downregulated mRNAs
			Fold change	P-value	ForeGround						ForeGround-BackGround								Normalized								CV-value
Gene Symbol	Gene Title	RefSeq Transcript ID	I vs II	I vs II	II1	II2	II3	I1	I2	I3	II1	II2	II3	I1	I2	I3	Mean of II group	Mean of I group	II1	II2	II3	I1	I2	I3	Mean of II group	Mean of I group	II group	I group
EREG	epiregulin	NM_001432	0.381785	0.101743	2882	1386.5	3845	1269	1426.5	1130	2819.5	1329.5	3763	1233	1374.5	1086.5	2637.33	1231.33	7.2574	3.68283	11.0839	2.91834	3.03757	2.4526	7.34139	2.80284	0.504165	0.110288
PHACTR2	phosphatase and actin regulator 2	NM_001100164 /// NM_001100165 /// NM_001100166 /// NM_014721	0.449792	0.144855	913.5	512.5	1360.5	532	512.5	510.5	852	457.5	1282	497.5	462.5	467.5	863.833	475.833	2.19305	1.26731	3.77614	1.17751	1.0221	1.0553	2.41217	1.08497	0.525953	0.0754352
RPL7A	ribosomal protein L7a	NM_000972	0.288981	0.165033	99	72.5	146	59	59.5	54.5	36	15	64.5	23.5	6.5	10.5	38.5	13.5	0.0926641	0.0415512	0.189985	0.0556213	0.0143646	0.023702	0.108067	0.0312293	0.697774	0.692741
REPS2	RALBP1 associated Eps domain containing 2	NM_001080975 /// NM_004726	0.351009	0.145517	667	317	1008.5	204.5	456	248.5	607	263.5	929.5	169.5	407	206	600	260.833	1.56242	0.729917	2.73785	0.401183	0.899448	0.465011	1.67673	0.588547	0.601669	0.46068
NOB1	NIN1/RPN12 binding protein 1 homolog (S. cerevisiae)	NM_014062	0.39632	0.100477	429	273.5	632.5	233.5	205	242	370.5	218.5	550.5	198.5	154.5	199	379.833	184	0.953668	0.605263	1.6215	0.469822	0.341436	0.44921	1.06014	0.420156	0.487121	0.164101
PER3	period homolog 3 (Drosophila)	NM_016831	0.291127	0.173681	278.5	172	540.5	166.5	139.5	111	214	110.5	451.5	130	84.5	63	258.667	92.5	0.550837	0.306094	1.3299	0.307692	0.18674	0.142212	0.728943	0.212215	0.733439	0.40351
CGNL1	cingulin-like 1	NM_032866	0.432054	0.210028	144	117.5	253.5	100	116	81	74	56.5	163	63	59.5	34	97.8333	52.1667	0.190476	0.15651	0.480118	0.149112	0.131492	0.0767494	0.275701	0.119118	0.645056	0.316788
CD59	CD59 molecule, complement regulatory protein	NM_000611 /// NM_001127223 /// NM_001127225 /// NM_001127226 /// NM_001127227 //	0.357491	0.196916	151.5	107	268.5	75.5	112	91.5	87	45.5	179.5	38	56.5	44	104	46.1667	0.223938	0.126039	0.528719	0.0899408	0.124862	0.0993228	0.292899	0.104709	0.717008	0.172601
RAB3B	RAB3B, member RAS oncogene family	NM_002867	0.287434	0.0990033	462	289	755.5	147.5	281	167.5	393	230	664.5	111	225	122.5	429.167	152.833	1.01158	0.637119	1.95729	0.262722	0.497238	0.276524	1.202	0.345494	0.566035	0.380888
CCNL1	cyclin L1	NM_020307	0.363896	0.0892463	7369.5	5189.5	11689.5	2043	5428	3507.5	7304	5132	11601	2007	5375.5	3464	8012.33	3615.5	18.8005	14.2161	34.1708	4.7503	11.8796	7.81941	22.3958	8.14976	0.466691	0.438798
CFLAR	CASP8 and FADD-like apoptosis regulator	NM_001127183 /// NM_001127184 /// NM_003879	0.465296	0.166258	699	458	1066.5	218	668	413	628	398	975	180	610.5	366	667	385.5	1.61647	1.10249	2.87187	0.426036	1.34917	0.826185	1.86361	0.867131	0.488412	0.533862
CHD2	chromodomain helicase DNA binding protein 2	NM_001042572 /// NM_001271	0.223079	0.103514	175	120	299.5	70.5	97.5	67.5	112	64.5	211.5	35	47	25	129.333	35.6667	0.288288	0.17867	0.622975	0.0828402	0.103867	0.0564334	0.363311	0.081047	0.63708	0.293259
BSDC1	BSD domain containing 1	NM_001143888 /// NM_001143889 /// NM_001143890 /// NM_018045	0.290702	0.0928128	1059.5	811	1991.5	392	564	485	1000	755.5	1906	357	516	444.5	1220.5	439.167	2.574	2.0928	5.61414	0.84497	1.14033	1.00339	3.42698	0.996229	0.557154	0.14837
FBXW4	F-box and WD repeat domain containing 4	NM_022039	0.41413	0.252385	198	133.5	389	106	184.5	104	135.5	77.5	303	70.5	134	62	172	88.8333	0.348777	0.214681	0.892489	0.166864	0.296133	0.139955	0.485316	0.200984	0.7396	0.415419
ASPHD1	aspartate beta-hydroxylase domain containing 1	NM_181718	0.421852	0.457706	96	57	184.5	48.5	103.5	51	35	2	102	13	53	8.5	46.3333	24.8333	0.0900901	0.00554017	0.300442	0.0307692	0.117127	0.0191874	0.132024	0.0556946	1.15022	0.96089
RALGPS1	Ral GEF with PH domain and SH3 binding motif 1	NM_001190728 /// NM_001190729 /// NM_001190730 /// NM_014636	0.369101	0.0482466	40905.5	40035.5	65524	13339	32268	21369	40844.5	39979.5	65437	13303	32216.5	21326.5	48753.7	22282	105.134	110.747	192.745	31.4864	71.1967	48.1411	136.209	50.2747	0.360055	0.39664
E2F5	E2F transcription factor 5, p130-binding	NM_001083588 /// NM_001083589 /// NM_001951	0.435697	0.218224	1171	823	2309	356.5	1291.5	715.5	1108.5	766.5	2222.5	321.5	1239	674	1365.83	744.833	2.85328	2.12327	6.54639	0.760947	2.73812	1.52144	3.84098	1.6735	0.617347	0.595947
CLTB	clathrin, light chain B	NM_001834 /// NM_007097	0.298298	0.526391	65	58.5	122.5	38	59	42	5	3	37	3	8.5	-0.5	15	3.66667	0.01287	0.00831025	0.108984	0.00710059	0.0187845	N/A	0.043388	0.0129426	1.31035	0.638343
PRRG2	proline rich Gla (G-carboxyglutamic acid) 2	NM_000951	0.340626	0.0968152	228	157.5	354.5	106	143	110	170	105	277	71.5	92	68	184	77.1667	0.43758	0.290859	0.815906	0.169231	0.203315	0.153499	0.514782	0.175348	0.526249	0.145227
GGA2	golgi-associated, gamma adaptin ear containing, ARF binding protein 2	NM_015044	0.436409	0.229958	113	72.5	166	65.5	79.5	67	54	19	87.5	31	30	25	53.5	28.6667	0.138996	0.0526316	0.257732	0.0733728	0.0662983	0.0564334	0.149787	0.0653682	0.687479	0.130154
GAB2	GRB2-associated binding protein 2	NM_012296 /// NM_080491	0.332571	0.196431	1227.5	784	2638	228	1206.5	559	1168	730.5	2558	193.5	1155.5	517	1485.5	622	3.00644	2.02355	7.53461	0.457988	2.55359	1.16704	4.1882	1.39287	0.701842	0.765251
SNORA68	small nucleolar RNA, H/ACA box 68	NR_000012	0.341701	0.0998942	623.5	336.5	895.5	247	349.5	226.5	564	282	817.5	212.5	300.5	185.5	554.5	232.833	1.45174	0.781163	2.40795	0.502959	0.664088	0.418736	1.54695	0.528594	0.5285	0.23585
AADAC	arylacetamide deacetylase (esterase)	NM_001086	0.381997	0.0625729	1862	1070.5	2340	621	1052.5	835.5	1803	1017.5	2262	585.5	1004	793	1694.17	794.167	4.64093	2.81856	6.66274	1.3858	2.21878	1.79007	4.70741	1.79822	0.408495	0.231648
NEURL2	neuralized homolog 2 (Drosophila)	NM_080749	0.345565	0.0700548	1025.5	527.5	1282	457.5	440.5	339	965.5	472.5	1202	423	391	296.5	880	370.167	2.4852	1.30886	3.5405	1.00118	0.864088	0.6693	2.44485	0.844857	0.456618	0.197401
RASAL1	RAS protein activator like 1 (GAP1 like)	NM_001193520 /// NM_001193521 /// NM_004658	0.358113	0.100638	2068.5	1178.5	3140.5	861	1163.5	832.5	2002.5	1121.5	3052	824.5	1108.5	787	2058.67	906.667	5.15444	3.10665	8.98969	1.95148	2.44972	1.77652	5.75026	2.05924	0.519357	0.169625
COL27A1	collagen, type XXVII, alpha 1	NM_032888	0.258306	0.0764619	656.5	352	959	223	267.5	205	588.5	292.5	868	186	210	158	583	184.667	1.5148	0.810249	2.5567	0.440237	0.464088	0.356659	1.62725	0.420328	0.539953	0.134214
NFKBIA	nuclear factor of kappa light polypeptide gene enhancer in B-cells inhibitor, al	NM_020529	0.412887	0.113105	707.5	369	927	424.5	353.5	259.5	639	310	836.5	387.5	296	212.5	595.167	298.667	1.64479	0.858726	2.46392	0.91716	0.654144	0.479684	1.65581	0.683662	0.484749	0.322128
EIF1	eukaryotic translation initiation factor 1	NM_005801	0.492775	0.0415551	9250.5	8854.5	12744.5	4424.5	7920	6361.5	9185	8795	12657.5	4388	7865	6317.5	10212.5	6190.17	23.6422	24.3629	37.2828	10.3858	17.3812	14.2607	28.4293	14.0092	0.269996	0.250155
DHDH	dihydrodiol dehydrogenase (dimeric)	NM_014475	0.443483	0.0394496	5867	4394	7572.5	3139.5	3687	2862	5800	4335.5	7480.5	3102.5	3629	2815.5	5872	3182.33	14.9292	12.0097	22.0339	7.3432	8.01989	6.35553	16.3243	7.23954	0.315827	0.115616
PWWP2B	PWWP domain containing 2B	NM_001098637 /// NM_138499	0.414653	0.124931	1572.5	1210.5	2718.5	571	1357	931.5	1505.5	1149.5	2627	534	1300	885.5	1760.67	906.5	3.87516	3.18421	7.73785	1.26391	2.87293	1.99887	4.93241	2.04523	0.497531	0.393849
EIF4A2	eukaryotic translation initiation factor 4A2	NM_001967	0.281854	0.0876649	138.5	113.5	231	64.5	88	71.5	79	57.5	146.5	30	38	30.5	94.3333	32.8333	0.203346	0.15928	0.431517	0.0710059	0.0839779	0.0688488	0.264714	0.0746109	0.552014	0.109682
FER1L4	fer-1-like 4 (C. elegans) pseudogene	NR_024377	0.253591	0.105592	383.5	262.5	707.5	183	180.5	125	323	207.5	622.5	147.5	128.5	83.5	384.333	119.833	0.831403	0.574792	1.83358	0.349112	0.283978	0.188488	1.07992	0.273859	0.615946	0.295002
FHL3	four and a half LIM domains 3	NM_004468	0.278998	0.0941492	834	579.5	1490.5	241.5	497	323.5	775.5	524	1406.5	207	447	283.5	902	312.5	1.99614	1.45152	4.14286	0.489941	0.987845	0.639955	2.53017	0.705914	0.562382	0.361831
CITED2	Cbp/p300-interacting transactivator, with Glu/Asp-rich carboxy-terminal domain,	NM_001168388 /// NM_001168389 /// NM_006079	0.420056	0.14127	506	353.5	865	267	375.5	277.5	449	299	785	232.5	325	237.5	511	265	1.15573	0.828255	2.31222	0.550296	0.718232	0.536117	1.43207	0.601548	0.544404	0.168398
DUXAP10	Double homeobox A pseudogene 10	---	0.483793	0.0252429	3435	3662.5	4535.5	1497	2582.5	2846	3377	3607	4453.5	1462	2531	2805	3812.5	2266	8.69241	9.99169	13.1178	3.46036	5.59337	6.33183	10.6006	5.12852	0.21458	0.290748
GMDS	GDP-mannose 4,6-dehydratase	NM_001500	0.442979	0.0498968	1803	2381.5	2994.5	1696	1248.5	952	1744	2324.5	2911.5	1661.5	1198.5	912	2326.67	1257.33	4.48906	6.43906	8.57585	3.93254	2.64862	2.05869	6.50132	2.87995	0.314414	0.332681
PERP	PERP, TP53 apoptosis effector	NM_022121	0.444891	0.154621	483	285.5	734.5	215	365	264.5	421	230	652	180	314	221.5	434.333	238.5	1.08366	0.637119	1.92047	0.426036	0.693923	0.5	1.21375	0.539986	0.53676	0.256206
RPL13	ribosomal protein L13	NM_000977 /// NM_033251	0.45543	0.324286	146	104	308.5	102	141	91	86.5	52.5	231.5	68	93.5	49	123.5	70.1667	0.222651	0.145429	0.681885	0.160947	0.20663	0.110609	0.349989	0.159395	0.828634	0.30132
C11orf2	chromosome 11 open reading frame 2	NM_013265	0.191204	0.0554044	347	193.5	474.5	91	82.5	147.5	285.5	136.5	390	56	30.5	103	270.667	63.1667	0.734878	0.378116	1.14875	0.132544	0.0674033	0.232506	0.753914	0.144151	0.511555	0.576901
CACNB3	calcium channel, voltage-dependent, beta 3 subunit	NM_000725	0.306214	0.081198	568.5	295.5	751	280.5	230	153	500	232.5	656.5	243.5	169	103.5	463	172	1.287	0.644044	1.93373	0.576331	0.373481	0.233634	1.28826	0.394482	0.500554	0.436803
OFD1	oral-facial-digital syndrome 1	NM_003611	0.434781	0.0376341	3612.5	3577	5213	1386.5	2824	2462	3543	3514.5	5120	1349	2766.5	2413.5	4059.17	2176.33	9.11969	9.73546	15.081	3.1929	6.11381	5.44808	11.312	4.91826	0.289823	0.311256
RALGDS	ral guanine nucleotide dissociation stimulator	NM_001042368 /// NM_006266	0.39	0.20495	316	213.5	607	148.5	278.5	160.5	245.5	149.5	513	111	219	111	302.667	147	0.631918	0.414127	1.51105	0.262722	0.483978	0.250564	0.852364	0.332421	0.681325	0.395259
SARNP	SAP domain containing ribonucleoprotein	NM_033082 /// NR_026722 /// NR_026723	0.32432	0.157159	482	314	897.5	362.5	159	200.5	413.5	253	810.5	325	103	155	492.333	194.333	1.06435	0.700831	2.38733	0.769231	0.227624	0.349887	1.38417	0.448914	0.641231	0.632768
DNAJB1	DnaJ (Hsp40) homolog, subfamily B, member 1	NM_006145	0.483315	0.158697	297.5	610.5	374	181	272	316.5	228.5	548.5	275.5	143.5	213	266	350.833	207.5	0.58816	1.51939	0.811487	0.339645	0.470718	0.600451	0.973013	0.470272	0.499659	0.277295
EFNA1	ephrin-A1	NM_004428 /// NM_182685	0.242149	0.13515	136.5	110.5	252	63	91	69	69	50.5	163	26.5	34.5	24	94.1667	28.3333	0.177606	0.139889	0.480118	0.0627219	0.0762431	0.0541761	0.265871	0.0643804	0.701464	0.172826
CDS1	CDP-diacylglycerol synthase (phosphatidate cytidylyltransferase) 1	NM_001263	0.454294	0.159587	2334	3812	1722	2107.5	1998.5	206	2276.5	3758	1642	2073	1948.5	166.5	2558.83	1396	5.85972	10.41	4.83652	4.90651	4.30608	0.375847	7.0354	3.19614	0.42171	0.769937
ERBB2	v-erb-b2 erythroblastic leukemia viral oncogene homolog 2, neuro/glioblastoma de	NM_001005862 /// NM_004448	0.150452	0.248459	79	59	130.5	41.5	57	44	17.5	2	47.5	6	4.5	2	22.3333	4.16667	0.045045	0.00554017	0.139912	0.0142012	0.00994475	0.00451467	0.0634989	0.00955354	1.08758	0.508198
SAT1	spermidine/spermine N1-acetyltransferase 1	NM_002970 /// NR_027783	0.475419	0.0938898	2417.5	2707	2164.5	1890	2227	83	2358.5	2652.5	2081.5	1855	2175.5	42.5	2364.17	1357.67	6.07079	7.34765	6.13108	4.39053	4.80773	0.0959368	6.5165	3.09807	0.110554	0.841904
FAM175A	family with sequence similarity 175, member A	NM_139076	0.433024	0.350214	96	78.5	192	92	70.5	56.5	37	24.5	109	57	18.5	15	56.8333	30.1667	0.0952381	0.067867	0.32106	0.134911	0.040884	0.03386	0.161389	0.0698851	0.861	0.807378
FNBP1	formin binding protein 1	NM_015033	0.365187	0.170797	131.5	94	212	91.5	77	66	72	38.5	129	56.5	25.5	24.5	79.8333	35.5	0.185328	0.106648	0.379971	0.133728	0.0563536	0.0553047	0.223982	0.0817954	0.628181	0.549883
NPDC1	neural proliferation, differentiation and control, 1	NM_015392	0.447536	0.0475692	89	90	131.5	57.5	66.5	65	30	34.5	48	22.5	14.5	24.5	37.5	20.5	0.0772201	0.0955679	0.141384	0.0532544	0.0320442	0.0553047	0.104724	0.0468678	0.315568	0.274783
CGN	cingulin	NM_020770	0.416376	0.252298	230.5	205.5	562	137.5	237	169.5	171.5	151.5	479	103	186.5	128.5	267.333	139.333	0.441441	0.419668	1.4109	0.243787	0.412155	0.290068	0.757336	0.315336	0.747497	0.275838
PKP3	plakophilin 3	NM_007183	0.26384	0.11259	3165.5	1913	5970	1252.5	1403	1005.5	3107.5	1859	5887.5	1217.5	1351.5	964	3618	1177.67	7.99871	5.14958	17.3417	2.88166	2.98674	2.17607	10.1633	2.68149	0.627528	0.164404
CCNB1IP1	cyclin B1 interacting protein 1	NM_021178 /// NM_182849 /// NM_182851 /// NM_182852	0.439229	0.432195	83	78	226	85.5	81.5	66	25.5	25	141.5	51	30	24.5	64	35.1667	0.0656371	0.0692521	0.416789	0.12071	0.0662983	0.0553047	0.183893	0.080771	1.09685	0.433599
SOX4	SRY (sex determining region Y)-box 4	NM_003107	0.371753	0.207194	302	234.5	663.5	131	291.5	170	243	181	581.5	97	240.5	130.5	335.167	156	0.625483	0.501385	1.71281	0.229586	0.531492	0.294582	0.94656	0.351887	0.704117	0.45157
CCL22	chemokine (C-C motif) ligand 22	NM_002990	0.339867	0.121233	873.5	451.5	1338.5	384	514	257.5	812.5	397.5	1255	350	464.5	215.5	821.667	343.333	2.09138	1.10111	3.69661	0.828402	1.02652	0.486456	2.29637	0.780459	0.570396	0.350057
PAPLN	papilin, proteoglycan-like sulfated glycoprotein	NM_173462	0.369239	0.0882087	282.5	202.5	432.5	139.5	178.5	136.5	220	146.5	348.5	105	127.5	92	238.333	108.167	0.566281	0.405817	1.02651	0.248521	0.281768	0.207675	0.666202	0.245988	0.483614	0.150867
DDR1	discoidin domain receptor tyrosine kinase 1	NM_001954 /// NM_013993 /// NM_013994	0.395889	0.119451	964	516.5	1348	487.5	646	272	906.5	463	1269.5	453	597	230.5	879.667	426.833	2.33333	1.28255	3.73932	1.07219	1.31934	0.520316	2.45173	0.970614	0.50277	0.421466
CARHSP1	calcium regulated heat stable protein 1, 24kDa	NM_001042476 /// NM_014316	0.402997	0.242534	97	68	146.5	64	63.5	57.5	37	14	67	29.5	13	15.5	39.3333	19.3333	0.0952381	0.0387812	0.197349	0.0698225	0.0287293	0.0349887	0.110456	0.0445135	0.727636	0.49739
PELI1	pellino homolog 1 (Drosophila)	NM_020651	0.394975	0.200117	349.5	188.5	597.5	144.5	282	162	291.5	136.5	520	110.5	234	120.5	316	155	0.750322	0.378116	1.53166	0.261538	0.517127	0.272009	0.886701	0.350225	0.66397	0.412981
N4BP2L2	NEDD4 binding protein 2-like 2	NM_014887 /// NM_033111	0.363869	0.170916	454.5	282.5	832	204.5	371.5	173	394.5	229	751	170	321	130	458.167	207	1.01544	0.634349	2.21208	0.402367	0.709392	0.293454	1.28729	0.468404	0.639517	0.460477
PIK3IP1	phosphoinositide-3-kinase interacting protein 1	NM_001135911 /// NM_052880	0.204291	0.145678	473.5	217.5	888.5	128	229	123.5	413	161.5	805	93	177.5	80	459.833	116.833	1.06306	0.447368	2.37113	0.220118	0.392265	0.180587	1.29386	0.264323	0.759304	0.425804
ATF3	activating transcription factor 3	NM_001030287 /// NM_001040619 /// NM_001674	0.487787	0.0294437	82	82	107.5	58	60.5	56.5	25	30	31.5	24	12	15	28.8333	17	0.0643501	0.0831025	0.0927835	0.0568047	0.0265193	0.03386	0.0800787	0.0390614	0.180521	0.404453
GAD1	glutamate decarboxylase 1 (brain, 67kDa)	NM_000817 /// NM_013445	0.489843	0.01878	2648	2803.5	3174	1296.5	1470	2407	2591	2751	3097	1262.5	1421.5	2365	2813	1683	6.66924	7.6205	9.12224	2.98817	3.14144	5.3386	7.80399	3.82273	0.158477	0.343998
RAB17	RAB17, member RAS oncogene family	NM_022449 /// NR_033308	0.472292	0.26832	220.5	132.5	384	128	193.5	118.5	155.5	73	294.5	92	139	75	174.333	102	0.400257	0.202216	0.867452	0.217751	0.307182	0.1693	0.489975	0.231411	0.697122	0.30227
GDF1 /// LASS1	growth differentiation factor 1 /// LAG1 homolog, ceramide synthase 1	NM_001492 /// NM_021267 /// NM_198207	0.293178	0.100292	315.5	175.5	461.5	135.5	156	112.5	245.5	112.5	365	98.5	100	61	241	86.5	0.631918	0.311634	1.07511	0.233136	0.220994	0.137698	0.672887	0.197276	0.569759	0.263349
HIST1H2AD /// HIST1H3D	histone cluster 1, H2ad /// histone cluster 1, H3d	NM_003530 /// NM_021065	0.360413	0.000447067	363	326	339.5	131	154	203.5	285	254.5	242	93	96	152	260.5	113.667	0.733591	0.704986	0.712813	0.220118	0.212155	0.343115	0.71713	0.258463	0.0206139	0.284061
COX19	COX19 cytochrome c oxidase assembly homolog (S. cerevisiae)	NM_001031617	0.474018	0.396349	129	170.5	420	107	222.5	108.5	57	105.5	320.5	69	163.5	58	161	96.8333	0.146718	0.292244	0.944035	0.163314	0.361326	0.130926	0.460999	0.218522	0.921049	0.57078
RIPK2	receptor-interacting serine-threonine kinase 2	NM_003821	0.442305	0.265851	127.5	103	224	66.5	113	83	48	37	123	28.5	52.5	34	69.3333	38.3333	0.123552	0.102493	0.362297	0.0674556	0.116022	0.0767494	0.196114	0.0867424	0.735814	0.297193
PEX6	peroxisomal biogenesis factor 6	NM_000287	0.48486	0.0620267	1783	1214	2243.5	837	1194.5	1088.5	1719	1156.5	2155	801	1140.5	1045.5	1676.83	995.667	4.42471	3.2036	6.34757	1.89586	2.52044	2.36005	4.65863	2.25878	0.340225	0.143605
DLG5	Discs, large homolog 5 (Drosophila)	NM_004747	0.470532	0.0212801	253	214.5	187.5	109.5	133	139	171.5	145.5	91	71	73.5	85.5	136	76.6667	0.441441	0.403047	0.268041	0.168047	0.162431	0.193002	0.370843	0.174494	0.24559	0.0932595
ACSF2	acyl-CoA synthetase family member 2	NM_025149	0.295587	0.362463	73.5	66	165	50.5	69	49	13.5	11	82.5	15	17.5	7.5	35.6667	13.3333	0.034749	0.0304709	0.243004	0.035503	0.038674	0.01693	0.102741	0.030369	1.18248	0.386776
FGD4	FYVE, RhoGEF and PH domain containing 4	NM_139241	0.0613662	0.126908	84.5	67	145.5	40.5	53.5	42	25	12.5	63	5.5	1.5	0.5	33.5	2.5	0.0643501	0.034626	0.185567	0.0130178	0.00331492	0.00112867	0.0948477	0.00582045	0.843021	1.08723
CLK4	CDC-like kinase 4	NM_020666	0.24617	0.135384	231	132.5	405.5	71.5	147	87	171.5	81.5	322.5	37	92.5	47	191.833	58.8333	0.441441	0.225762	0.949926	0.087574	0.20442	0.106095	0.539043	0.132696	0.689773	0.473269
NTF4	neurotrophin 4	NM_006179	0.382996	0.145239	2136	1587	4200	1206.5	1456	1124	2076	1533	4119.5	1172	1404.5	1082	2576.17	1219.5	5.34363	4.24654	12.134	2.77396	3.10387	2.44244	7.2414	2.77342	0.59001	0.119244
PAWR	PRKC, apoptosis, WT1, regulator	NM_002583	0.334361	0.320908	85	72.5	187.5	55.5	80.5	56.5	26.5	19	106.5	20.5	30	13.5	50.6667	21.3333	0.0682111	0.0526316	0.313697	0.0485207	0.0662983	0.030474	0.144846	0.048431	1.01097	0.369852
PCBP2	poly(rC) binding protein 2	NM_001098620 /// NM_001128911 /// NM_001128912 /// NM_001128913 /// NM_001128914	0.299459	0.10116	212	147.5	339	71	154	89.5	153	91.5	255.5	37	99.5	49.5	166.667	62	0.393822	0.253463	0.752577	0.087574	0.21989	0.111738	0.466621	0.139734	0.551621	0.504247
ARRDC1	arrestin domain containing 1	NM_152285	0.489655	0.0380959	91	89	104.5	59.5	61	59	31.5	34.5	23	25	9.5	17.5	29.6667	17.3333	0.0810811	0.0955679	0.0677467	0.0591716	0.0209945	0.0395034	0.0814652	0.0398898	0.170804	0.478606
COL4A3	collagen, type IV, alpha 3 (Goodpasture antigen)	NM_000091	0.444914	0.0716567	88.5	81	127.5	46.5	79	57.5	29	26.5	44.5	12	27	16	33.3333	18.3333	0.0746461	0.0734072	0.131075	0.0284024	0.0596685	0.0361174	0.0930428	0.0413961	0.35406	0.393462
ARNTL2	aryl hydrocarbon receptor nuclear translocator-like 2	NM_020183	0.421481	0.0632535	2580	3725	2701	2039.5	2351	238.5	2524	3672.5	2616.5	2005.5	2299	198	2937.67	1500.83	6.49678	10.1731	7.70692	4.74675	5.08066	0.446953	8.12561	3.42479	0.230579	0.754581
RNF141	ring finger protein 141	NM_016422	0.365525	0.151303	994	657	1796	289	881.5	439.5	935.5	603.5	1713.5	254	830.5	398.5	1084.17	494.333	2.40798	1.67175	5.04713	0.601183	1.83536	0.899549	3.04228	1.11203	0.583391	0.579067
RASA4 /// RASA4P	RAS p21 protein activator 4 /// RAS p21 protein activator 4 pseudogene	NM_001079877 /// NM_006989 /// NR_024116	0.172982	0.0411037	191	146.5	293.5	66.5	84	68	132	93	215	32	35.5	26	146.667	31.1667	0.339768	0.257618	0.633284	0.0757396	0.078453	0.0586907	0.410223	0.0709611	0.481433	0.150966
DUSP28	dual specificity phosphatase 28	NM_001033575	0.378798	0.177629	389	228	680	168.5	307.5	170	329	173	598	133.5	256	127.5	366.667	172.333	0.846847	0.479224	1.76141	0.315976	0.565746	0.28781	1.02916	0.389844	0.641543	0.392426
CRABP2	cellular retinoic acid binding protein 2	NM_001878	0.297793	0.11445	191.5	115	289.5	97.5	103	71	135	63	212.5	63.5	54.5	31.5	136.833	49.8333	0.34749	0.174515	0.62592	0.150296	0.120442	0.0711061	0.382642	0.113948	0.595194	0.35097
GADD45B	growth arrest and DNA-damage-inducible, beta	NM_015675	0.294893	0.0593618	118.5	124.5	205	58.5	87	71.5	60	71	123.5	24.5	38	30.5	84.8333	31	0.15444	0.196676	0.36377	0.0579882	0.0839779	0.0688488	0.238295	0.0702716	0.464538	0.185753
BAG1	BCL2-associated athanogene	NM_001172415 /// NM_004323	0.447012	0.0651827	343.5	213	394.5	146.5	248.5	148.5	285	160.5	314.5	112	199	104.5	253.333	138.5	0.733591	0.444598	0.926362	0.265089	0.439779	0.235892	0.701517	0.313586	0.345648	0.351599
C17orf48	chromosome 17 open reading frame 48	NM_020233	0.283742	0.0779613	1243.5	614	1712	458	537.5	303	1185	560	1632.5	423.5	487.5	261.5	1125.83	390.833	3.05019	1.55125	4.80854	1.00237	1.07735	0.590293	3.13666	0.890003	0.519778	0.294661
PHLDB2	Pleckstrin homology-like domain, family B, member 2	NM_001134437 /// NM_001134438 /// NM_001134439 /// NM_145753	0.304918	0.0940869	999	500.5	1439	399.5	475	277.5	939.5	446	1359	364.5	425.5	235.5	914.833	341.833	2.41828	1.23546	4.00295	0.862722	0.940331	0.531603	2.55223	0.778219	0.544073	0.278935
ENOSF1	enolase superfamily member 1	NM_001126123 /// NM_017512 /// NM_202758	0.408128	0.373767	63	50	106.5	49.5	57	44.5	6	-1.5	30.5	15.5	9.5	3	11.6667	9.33333	0.015444	N/A	0.089838	0.0366864	0.0209945	0.00677201	0.052641	0.0214843	0.999306	0.696472
C11orf80	chromosome 11 open reading frame 80	NM_024650	0.323697	0.121155	811.5	498.5	1403.5	320	510	307	743.5	440.5	1316	284	453.5	263.5	833.333	333.667	1.91377	1.22022	3.87629	0.672189	1.00221	0.594808	2.33676	0.756402	0.589547	0.286042
GBP2	guanylate binding protein 2, interferon-inducible	NM_004120	0.221343	0.0499616	411.5	263.5	606	130.5	158	136.5	350	206	518	94.5	104	93	358	97.1667	0.900901	0.570637	1.52577	0.223669	0.229834	0.209932	0.999104	0.221145	0.485517	0.04607
RDH13	retinol dehydrogenase 13 (all-trans/9-cis)	NM_001145971 /// NM_138412 /// NR_027381 /// NR_027382	0.495106	0.246571	137.5	121.5	230.5	54	134.5	120	65	55.5	136	16.5	72.5	70	85.5	53	0.16731	0.15374	0.400589	0.0390533	0.160221	0.158014	0.240546	0.119096	0.576883	0.582117
PISD	phosphatidylserine decarboxylase	NM_014338	0.299982	0.119559	667.5	415	1192	302.5	351.5	243.5	601.5	357	1105	266.5	296.5	200	687.833	254.333	1.54826	0.98892	3.25479	0.630769	0.655249	0.451467	1.93066	0.579162	0.611368	0.192109
MRRF	mitochondrial ribosome recycling factor	NM_001173512 /// NM_138777 /// NM_199177	0.311601	0.117448	1314.5	672.5	2097	528.5	687	407	1247	607.5	2002.5	491.5	632	355.5	1285.67	493	3.20978	1.68283	5.89838	1.16331	1.39669	0.802483	3.597	1.12083	0.593352	0.267098
HIST1H2AE	histone cluster 1, H2ae	NM_021052	0.0159802	0.0960774	238.5	180.5	405	39.5	42	48	176	123.5	319.5	4	-13.5	4	206.333	-1.83333	0.453024	0.342105	0.94109	0.00946746	N/A	0.00902935	0.57874	0.0092484	0.550623	0.0334967
ATPIF1	ATPase inhibitory factor 1	NM_016311 /// NM_178190 /// NM_178191	0.46797	0.367511	144.5	379	177.5	112.5	93	209.5	82	315	81.5	75.5	35.5	160.5	159.5	90.5	0.211068	0.872576	0.240059	0.178698	0.078453	0.362302	0.441234	0.206485	0.847246	0.697148
OVOL1	ovo-like 1(Drosophila)	NM_004561	0.482399	0.0200151	83.5	89	118.5	54.5	69	62	22	27.5	30.5	18	14	15	26.6667	15.6667	0.0566281	0.0761773	0.089838	0.0426036	0.0309392	0.03386	0.0742144	0.0358009	0.224912	0.169536
RAB4A	RAB4A, member RAS oncogene family	NM_004578	0.475341	0.325073	83.5	233.5	195.5	61	104.5	146.5	21	165	102.5	25	48	98	96.1667	57	0.0540541	0.457064	0.301915	0.0591716	0.106077	0.221219	0.271011	0.128823	0.75006	0.647276
ENTPD2	ectonucleoside triphosphate diphosphohydrolase 2	NM_001246 /// NM_203468	0.477116	0.107032	1925.5	1622	2979.5	930.5	1930	998.5	1860.5	1555.5	2881	893	1870.5	949	2099	1237.5	4.78893	4.30886	8.48601	2.11361	4.1337	2.14221	5.86127	2.79651	0.389972	0.414135
GEMIN8	gem (nuclear organelle) associated protein 8	NM_001042479 /// NM_001042480 /// NM_017856	0.318024	0.135313	205.5	140	344.5	90.5	142.5	94	140	73	246	53.5	83.5	43.5	153	60.1667	0.36036	0.202216	0.724595	0.126627	0.18453	0.0981941	0.429057	0.136451	0.624344	0.32245
ODF3B	outer dense fiber of sperm tails 3B	NM_001014440	0.364281	0.0773349	5242	4080.5	8290	1474	4166.5	2360.5	5176.5	4014.5	8192.5	1437	4107	2311.5	5794.5	2618.5	13.3243	11.1205	24.1311	3.40118	9.07624	5.21783	16.192	5.89842	0.430041	0.491335
CATSPER1	cation channel, sperm associated 1	NM_053054	0.374805	0.0668681	2948.5	1632	3660	966	1803.5	1064.5	2882.5	1567.5	3564	928.5	1744.5	1014.5	2671.33	1229.17	7.41956	4.34211	10.4978	2.19763	3.85525	2.29007	7.41982	2.78098	0.414814	0.334949
COL16A1	collagen, type XVI, alpha 1	NM_001856	0.35497	0.054253	1966	1716.5	3210	912.5	1100.5	1043	1899.5	1653.5	3117.5	875.5	1042	995	2223.5	970.833	4.88932	4.58033	9.18262	2.07219	2.30276	2.24605	6.21742	2.207	0.413769	0.0544378
CFB	complement factor B	NM_001710	0.312017	0.36635	75.5	65.5	177.5	58	67.5	52	17	13	96.5	23.5	15.5	10.5	42.1667	16.5	0.043758	0.0360111	0.284242	0.0556213	0.0342541	0.023702	0.121337	0.0378592	1.16315	0.429543
FBXL14	F-box and leucine-rich repeat protein 14	NM_152441	0.31	0.129154	5711.5	3566	10846.5	2534	3475	1760.5	5653.5	3513.5	10763.5	2499.5	3421.5	1718.5	6643.5	2546.5	14.5521	9.73269	31.704	5.91598	7.56133	3.87923	18.6629	5.78551	0.618772	0.318815
EEF1A1	eukaryotic translation elongation factor 1 alpha 1	NM_001402	0.285144	0.071366	495.5	323	768.5	168	273.5	178	436.5	270	684	133.5	218	137.5	463.5	163	1.12355	0.747922	2.01473	0.315976	0.481768	0.310384	1.2954	0.369376	0.502278	0.263619
SNHG7	small nucleolar RNA host gene 7 (non-protein coding)	NR_003672 /// NR_024542 /// NR_024543	0.37532	0.208578	520.5	266.5	929	158	459.5	226	460	213.5	851	123.5	406	185	508.167	238.167	1.18404	0.591413	2.50663	0.292308	0.897238	0.417607	1.42736	0.535717	0.686945	0.596009
SCNN1A	sodium channel, nonvoltage-gated 1 alpha	NM_001038 /// NM_001159575 /// NM_001159576	0.348823	0.145838	14147.5	9368	26367	3631	12566.5	5577	14088.5	9315.5	26286	3596.5	12510.5	5537	16563.3	7214.67	36.2638	25.8047	77.4256	8.51243	27.6475	12.4989	46.4981	16.2196	0.586902	0.622431
GABRE	gamma-aminobutyric acid (GABA) A receptor, epsilon	NM_004961	0.318348	0.125035	255	179.5	449	123.5	176	102	197.5	125.5	369.5	88.5	123	61	230.833	90.8333	0.508366	0.347645	1.08837	0.209467	0.271823	0.137698	0.648125	0.206329	0.601174	0.325295
ATP5C1	ATP synthase, H+ transporting, mitochondrial F1 complex, gamma polypeptide 1	NM_001001973 /// NM_005174	0.373565	0.0670721	112.5	119	184.5	68	98	69	54	65.5	106	33	43	28	75.1667	34.6667	0.138996	0.18144	0.312224	0.0781065	0.0950276	0.0632054	0.210887	0.0787799	0.428144	0.202105
ELMO3	engulfment and cell motility 3	NM_024712	0.351547	0.153657	496.5	321.5	931	278	310.5	215	437.5	266.5	847	242.5	256.5	173.5	517	224.167	1.12613	0.738227	2.49485	0.573964	0.566851	0.391648	1.45307	0.510821	0.635084	0.202161
EXD3	exonuclease 3'-5' domain containing 3	NM_017820	0.471618	0.141375	1190	2112.5	1388	1238.5	1331	132	1131	2060.5	1308	1205	1276.5	92.5	1499.83	858	2.9112	5.70776	3.85272	2.85207	2.82099	0.208804	4.15723	1.96062	0.342278	0.773835
RPL31	ribosomal protein L31	NM_000993 /// NM_001098577 /// NM_001099693	0.34557	0.0893727	693	356.5	907	303	389	180.5	633.5	302	825.5	268.5	338	137.5	587	248	1.63063	0.836565	2.43152	0.635503	0.746961	0.310384	1.6329	0.564283	0.48838	0.401989
CAMK2N1	calcium/calmodulin-dependent protein kinase II inhibitor 1	NM_018584	0.402026	0.0641305	4738.5	3540.5	6769	1517	3489	2495	4679	3487.5	6690.5	1483	3439	2453.5	4952.33	2458.5	12.0438	9.66066	19.7069	3.51006	7.6	5.53837	13.8038	5.54948	0.380279	0.368502
MUC20	mucin 20, cell surface associated	NM_001098516 /// NM_152673	0.422906	0.191563	2432	1707.5	4757.5	786	2331.5	1603.5	2373.5	1654.5	4680.5	752	2282.5	1563	2902.83	1532.5	6.1094	4.5831	13.7865	1.77988	5.0442	3.52822	8.15965	3.45077	0.60448	0.473384
ATRNL1	attractin-like 1	NM_207303	0.474879	0.451932	72	63	139.5	52	73.5	51	14	9.5	62.5	17.5	24	10	28.6667	17.1667	0.036036	0.0263158	0.184094	0.0414201	0.0530387	0.0225734	0.0821487	0.0390107	1.07635	0.39412
PLLP	plasmolipin	NM_015993	0.368424	0.130103	1036	458.5	1425	449.5	588.5	321.5	973	396	1334.5	413	533	274.5	901.167	406.833	2.5045	1.09695	3.93078	0.977515	1.1779	0.619639	2.51075	0.925018	0.564344	0.305734
HES1	hairy and enhancer of split 1, (Drosophila)	NM_005524	0.309677	0.14854	297	184.5	539.5	130	179	141.5	235.5	124.5	449	92.5	123	94.5	269.667	103.333	0.606178	0.344875	1.32253	0.218935	0.271823	0.213318	0.757862	0.234692	0.667894	0.137537
ABLIM1	actin binding LIM protein 1	NM_001003407 /// NM_001003408 /// NM_002313 /// NM_006720	0.474365	0.237064	79	128.5	139	57	74.5	82.5	12.5	61.5	48.5	20	18.5	33.5	40.8333	24	0.032175	0.17036	0.142857	0.0473373	0.040884	0.0756208	0.115131	0.054614	0.63533	0.338307
GRHL2	grainyhead-like 2 (Drosophila)	NM_024915	0.472866	0.053764	201.5	212	289.5	98.5	198	126.5	138	146.5	199.5	62	142.5	78	161.333	94.1667	0.355212	0.405817	0.587629	0.146746	0.314917	0.176072	0.449553	0.212578	0.271881	0.422587
GPR110	G protein-coupled receptor 110	NM_025048 /// NM_153840	0.426207	0.40244	69	80.5	133.5	43.5	71	62	3	13.5	40.5	6.5	13	11.5	19	10.3333	0.00772201	0.0373961	0.119293	0.0153846	0.0287293	0.0259594	0.0548037	0.0233578	1.05443	0.301504
FILIP1L	filamin A interacting protein 1-like	NM_001042459 /// NM_014890 /// NM_182909	0.290135	0.0452137	306.5	207	421.5	131	173.5	98	243	152.5	330	93.5	115	49	241.833	85.8333	0.625483	0.422438	0.972018	0.221302	0.254144	0.110609	0.673313	0.195352	0.412727	0.384965
SAV1	salvador homolog 1 (Drosophila)	NM_021818	0.49011	0.124808	147	237.5	185.5	82.5	125	142	81	174.5	101	47	70	97	118.833	71.3333	0.208494	0.48338	0.297496	0.111243	0.154696	0.218962	0.32979	0.161633	0.425299	0.335287
SH2D3A	SH2 domain containing 3A	NM_005490	0.299831	0.107475	412.5	280	718.5	175.5	253	152.5	351.5	224	636.5	140	199	110	404	149.667	0.904762	0.620499	1.87482	0.331361	0.439779	0.248307	1.13336	0.339816	0.580278	0.282552
PITPNM3	PITPNM family member 3	NM_001165966 /// NM_031220	0.369442	0.0979328	491	328.5	712	174	405.5	164.5	425.5	268.5	623	136.5	348.5	117	439	200.667	1.09524	0.743767	1.83505	0.323077	0.770166	0.264108	1.22469	0.45245	0.454843	0.611614
GJB3	gap junction protein, beta 3, 31kDa	NM_001005752 /// NM_024009	0.383812	0.173636	309.5	222	578.5	147	277.5	147.5	247.5	163.5	490	110	219.5	100.5	300.333	143.333	0.637066	0.452909	1.4433	0.260355	0.485083	0.226862	0.844424	0.3241	0.623799	0.433253
GRB7	growth factor receptor-bound protein 7	NM_001030002 /// NM_005310	0.476622	0.324482	120.5	125.5	266	65	172	87	56.5	67	174.5	27.5	115	37	99.3333	59.8333	0.145431	0.185596	0.513991	0.0650888	0.254144	0.0835214	0.281673	0.134251	0.717832	0.77644
PTPN2	protein tyrosine phosphatase, non-receptor type 2	NM_002828 /// NM_080422 /// NM_080423	0.297503	0.138385	831.5	501.5	1567.5	297	542.5	297	768.5	442	1479.5	260	486	248	896.667	331.333	1.97812	1.22438	4.35788	0.615385	1.07403	0.559819	2.52013	0.749746	0.648997	0.37641
RPL37	ribosomal protein L37	NM_000997	0.422151	0.045335	1536	970	1530.5	564	1150.5	404	1474	907.5	1445	526.5	1091	355.5	1275.5	657.667	3.79408	2.51385	4.25626	1.24615	2.41105	0.802483	3.5214	1.48656	0.256331	0.558869
EPCAM	epithelial cell adhesion molecule	NM_002354	0.302777	0.0510682	4029	3281	6458	1020	2365.5	1835.5	3968.5	3219	6375	984.5	2308.5	1792.5	4520.83	1695.17	10.2149	8.9169	18.7776	2.33018	5.10166	4.04628	12.6365	3.82604	0.423997	0.365601
ATG9B	ATG9 autophagy related 9 homolog B (S. cerevisiae)	NM_173681	0.4301	0.0053607	3127.5	2638.5	2538.5	937.5	2137.5	1309.5	3066	2582	2455.5	902	2083.5	1259	2701.17	1414.83	7.89189	7.15235	7.2327	2.13491	4.60442	2.84199	7.42565	3.19377	0.0546448	0.398207
PKD1L2	polycystic kidney disease 1-like 2	NM_001076780 /// NM_052892	0.3943	0.0238923	2005	1781.5	2585	680	1530.5	923	1942.5	1722	2497	643.5	1472.5	875	2053.83	997	5	4.77008	7.35493	1.52308	3.25414	1.97517	5.70834	2.2508	0.250619	0.398901
PADI1	peptidyl arginine deiminase, type I	NM_013358	0.297319	0.0550954	220	133.5	211	52	144.5	76.5	156.5	67.5	123	15.5	88	23	115.667	42.1667	0.402831	0.186981	0.362297	0.0366864	0.194475	0.0519187	0.31737	0.0943601	0.361486	0.922382
CDH3	cadherin 3, type 1, P-cadherin (placental)	NM_001793	0.424269	0.116441	923.5	732.5	1541.5	535	822.5	350	866.5	680.5	1462.5	499.5	766	309.5	1003.17	525	2.23037	1.88504	4.30781	1.18225	1.69282	0.698646	2.80774	1.19124	0.466752	0.417337
CAMK2B	calcium/calmodulin-dependent protein kinase II beta	NM_001220 /// NM_172078 /// NM_172079 /// NM_172080 /// NM_172081 /// NM_172082	0.348301	0.223537	1468.5	726.5	2995	387.5	1412	516	1409.5	675	2919.5	353.5	1356.5	476.5	1668	728.833	3.62806	1.86981	8.59941	0.836686	2.99779	1.07562	4.69909	1.6367	0.742762	0.723883
NALCN	sodium leak channel, non-selective	NM_052867	0.289277	0.0476724	138	143	233	68	101	79	80.5	90	154	32.5	45	38.5	108.167	38.6667	0.207207	0.249307	0.453608	0.0769231	0.0994475	0.0869074	0.303374	0.0877593	0.434441	0.128606
CDH1	cadherin 1, type 1, E-cadherin (epithelial)	NM_004360	0.344154	0.00889467	2640.5	2672.5	3409	1381	1527.5	798.5	2582.5	2621	3327	1347.5	1473.5	759	2843.5	1193.33	6.64736	7.26039	9.79971	3.18935	3.25635	1.71332	7.90248	2.71967	0.211501	0.32069
NEURL3	neuralized homolog 3 (Drosophila) pseudogene	NR_026875	0.300878	0.0255769	113.5	105	164	53.5	77	69.5	56	55	87.5	18.5	25	30	66.1667	24.5	0.144144	0.152355	0.257732	0.043787	0.0552486	0.0677201	0.184744	0.0555852	0.34287	0.215347
CD69	CD69 molecule	NM_001781 /// NR_026671 /// NR_026672	0.428998	0.126541	4941.5	6166.5	11198	4282	3793.5	3756	4882	6114.5	11115	4247.5	3738.5	3715.5	7370.5	3900.5	12.5663	16.9377	32.7393	10.0533	8.26188	8.38713	20.7478	8.90076	0.511502	0.112356
PROM2	prominin 2	NM_001165977 /// NM_001165978 /// NM_144707	0.367814	0.144472	3116.5	1997.5	5704	1271	2388	1322	3059	1945	5627	1236.5	2332	1282	3543.67	1616.83	7.87387	5.38781	16.5744	2.92663	5.15359	2.89391	9.94535	3.65804	0.590621	0.354093
S100A14	S100 calcium binding protein A14	NM_020672	0.380435	0.146988	11600	8009	21118	3380.5	10638	5336	11542	7957.5	21037.5	3346.5	10582	5296.5	13512.3	6408.33	29.7091	22.0429	61.9661	7.92071	23.3856	11.956	37.9061	14.4208	0.558915	0.556259
DEFB1	defensin, beta 1	NM_005218	0.346642	0.318046	93	73.5	205.5	53.5	102	53	35.5	23.5	127	20	47.5	14	62	27.1667	0.0913771	0.065097	0.37408	0.0473373	0.104972	0.0316027	0.176851	0.0613041	0.968664	0.630096
